# Supplementary material for: Proteomic analysis of sea urchin (Strongylocentrotus purpuratus) spicule matrix
Source: Proteome Sci. 2010 Jun 17;8:33. doi: 10.1186/1477-5956-8-33 (PMC2909932; doi:10.1186/1477-5956-8-33)
Supplement: Additional file 3 — Protein data (xlsx-file). This file shows the MaxQuant-derived protein data such as protein scores, number of peptides, and molecular weight. Commonly occurring contaminants, such as human keratins or trypsin, were removed. From left to right the columns show Glean3 entry number (A), protein group number (B; groups may contain several Glean3 entries, representing closely related proteins that share peptides), peptide IDs (C; allow to locate a given peptide in Additional file 4:MaxQuant peptide data), sum of peptides given in the next columns (D; numbers separated by semicolon represent peptide numbers for different Glean3 entries in a group shown in column A and appear in the same order), sum of unique peptides and razor peptide (i.e. peptides shared by different proteins of a group; E), unique peptides (F), number of proteins in the respective group (G), numbers of peptides, razor peptides and unique peptides with different sequences or modifications (H-M), sequence coverage in % for calculated with all peptides, unique plus razor peptides and unique peptides alone (N-P), molecular weight of the identified protein (Q), length of the protein sequence for the leading protein (R), PEP score for the protein (S; a PEP of 0 is >4.9E-324), and intensity (sum of all identified peptide peaks; T). Cross-reference to Additional file 4 is provided by protein Group IDs and Peptide IDs. [file 1477-5956-8-33-S3.XLSX]

## Sheet: proteinGroups
Protein Ids	Protein group ID	Peptide IDs	Peptide Counts (all)	Peptide Counts (razor+unique)	Peptide Counts (unique)	Proteins	Peptides (seq)	Peptides (seq/mod)	Razor Peptides (seq)	Razor Peptides (seq/mod)	Unique Peptides (seq)	Unique Peptides (seq/mod)	Sequence Coverage [%]	Unique + Razor Sequence Coverage [%]	Unique Sequence Coverage [%]	Mol. Weight [kDa]	Sequence Length	PEP	Intensity
Glean3_00049	26	138;259;441;587;613;672;739;944;1470;1540	10	10	10	1	10	10	10	10	10	10	21.8	21.8	21.8	65.359	587	5.5964e-44	11630000
Glean3_00152;Glean3_13510	27	1209;1448	2;1	2;1	2;1	2	2	2	2	2	2	2	1.6	1.6	1.6	175.21	1627	4.7742e-70	3779800
Glean3_00164	28	756;845	2	2	2	1	2	5	2	5	2	5	9.9	9.9	9.9	28.522	253	9.6302e-40	294470000
Glean3_00310	29	56;140;143;250;498;575;1085;1087;1195;1460	10	10	10	1	10	10	10	10	10	10	7.9	7.9	7.9	205.06	1839	8.0723e-267	19963000
Glean3_00434	30	260;1056	2	2	2	1	2	4	2	4	2	4	31.1	31.1	31.1	12.008	106	1.4137e-171	93875000
Glean3_00437	31	225;668;728;875;1297;1372	6	6	6	1	6	6	6	6	6	6	4	4	4	219.31	1958	2.4302e-70	1868800
Glean3_00438	32	54;235;320;566;1272;1389;1430	7	7	7	1	7	10	7	10	7	10	18.6	18.6	18.6	69.009	639	7.5498e-236	43078000
Glean3_00439;Glean3_04158;Glean3_04159	33	760;929;940;998;1119;1235;1300;1545	8;2;1	8;2;1	8;2;1	3	8	9	8	9	8	9	20.5	20.5	20.5	57.682	526	7.6403e-189	37249000
Glean3_00469	34	723;1100;1214;1280;1422	5	5	5	1	5	5	5	5	5	5	12	12	12	63.914	576	6.6833e-73	18489000
Glean3_00595;Glean3_09949	36	530;740;890;1188	4;2	4;2	4;2	2	4	4	4	4	4	4	16.8	16.8	16.8	37.759	345	3.2623e-15	115100000
Glean3_00619	37	272;1200	2	2	2	1	2	2	2	2	2	2	11.9	11.9	11.9	32.601	285	5.4865e-70	3057300
Glean3_12144;Glean3_00685;Glean3_00768;Glean3_01725;Glean3_02504;Glean3_02699;Glean3_02794;Glean3_03064;Glean3_03833;Glean3_04941;Glean3_04970;Glean3_05173;Glean3_05210;Glean3_05424;Glean3_05591;Glean3_05704;Glean3_05933;Glean3_06061;Glean3_07314;Glean3_07489;Glean3_07705;Glean3_07762;Glean3_07815;Glean3_07953;Glean3_08055;Glean3_08489;Glean3_09329;Glean3_09565;Glean3_10745;Glean3_11273;Glean3_11…	39	177;574;618;1317;1358	5;5;5;5;5;5;5;5;5;5;5;5;5;5;5;5;5;5;5;5;5;5;5;5;5;5;5;5;5;5;5;5;5;5;5;5;5;5;5;5;5;5;5;5;5;5;5;5;5;5;5;5;5;5;5;5;5;5;5;5;5;5;5;5;5;5;5;5;5;5;5;5;5;5;5;5;5;5;4;4;4;4;4;4;4;4;3;3;3;3;3;2;2	5;5;5;5;5;5;5;5;5;5;5;5;5;5;5;5;5;5;5;5;5;5;5;5;5;5;5;5;5;5;5;5;5;5;5;5;5;5;5;5;5;5;5;5;5;5;5;5;5;5;5;5;5;5;5;5;5;5;5;5;5;5;5;5;5;5;5;5;5;5;5;5;5;5;5;5;5;5;4;4;4;4;4;4;4;4;3;3;3;3;3;2;2	5;5;5;5;5;5;5;5;5;5;5;5;5;5;5;5;5;5;5;5;5;5;5;5;5;5;5;5;5;5;5;5;5;5;5;5;5;5;5;5;5;5;5;5;5;5;5;5;5;5;5;5;5;5;5;5;5;5;5;5;5;5;5;5;5;5;5;5;5;5;5;5;5;5;5;5;5;5;4;4;4;4;4;4;4;4;3;3;3;3;3;2;2	93	5	6	5	6	5	6	37.4	37.4	37.4	12.792	115	9.3181e-160	315380000
Glean3_00752	40	216;1069;1304	3	3	3	1	3	3	3	3	3	3	6.2	6.2	6.2	93.609	856	1.175e-189	4791300
Glean3_00827;Glean3_00826	41	303;349	2;2	2;2	2;2	2	2	2	2	2	2	2	10.3	10.3	10.3	31.693	290	4.2637e-36	6315200
Glean3_00884	42	1242;1308	2	2	2	1	2	2	2	2	2	2	12.6	12.6	12.6	28.417	262	4.5747e-14	1363400
Glean3_01312;Glean3_02809;Glean3_00972;Glean3_03782;Glean3_06828;Glean3_12626;Glean3_17950;Glean3_16565;Glean3_28171;Glean3_16845;Glean3_16846;Glean3_19138;Glean3_23661;Glean3_24343	43	710;1060	2;2;2;2;2;2;2;1;1;1;1;1;1;1	2;2;2;2;2;2;2;1;1;1;1;1;1;1	2;2;2;2;2;2;2;1;1;1;1;1;1;1	14	2	2	2	2	2	2	15.9	15.9	15.9	14.002	126	2.7406e-05	8554800
Glean3_00992	44	755;883;1273	3	3	3	1	3	3	3	3	3	3	16	16	16	24.831	231	9.2642e-139	5697000
Glean3_01093;Glean3_11573	45	145;904	2;2	2;2	2;2	2	2	2	2	2	2	2	11.4	11.4	11.4	27.613	237	7.9169e-26	614820
Glean3_01114	46	771;1259	2	2	2	1	2	2	2	2	2	2	9	9	9	31.514	288	9.212e-07	4015300
Glean3_01129	47	583;759;773	3	3	3	1	3	3	3	3	3	3	3.8	3.8	3.8	97.292	880	9.0993e-12	1121600
Glean3_01489	48	659;1376	2	2	2	1	2	2	2	2	2	2	2.9	2.9	2.9	57.932	511	6.0571e-05	1012100
Glean3_01796	49	69;468;491;785;881;899;982;1012;1131;1239;1329;1343;1437;1464;1557	15	15	15	1	15	16	15	16	15	16	22.1	22.1	22.1	170.37	1546	6.407e-221	22405000
Glean3_01892	50	27;434;549;704;858;1294;1302;1335;1353	9	9	9	1	9	9	9	9	9	9	28.8	28.8	28.8	54.435	486	9.4755e-235	85158000
Glean3_01929	51	501;1286	2	2	2	1	2	2	2	2	2	2	6.1	6.1	6.1	57.624	495	1.5493e-66	118530
Glean3_02550;Glean3_16546;Glean3_15144	52	813;1181;1395	3;2;2	3;2;2	3;2;2	3	3	3	3	3	3	3	7.2	7.2	7.2	65.185	595	1.526e-10	559090
Glean3_02783	54	270;447;689;767;869;997;1049;1369;1520;1544	10	10	10	1	10	12	10	12	10	12	11.5	11.5	11.5	124.82	1152	4.182e-161	122800000
Glean3_02788;Glean3_00062;Glean3_14285	55	45;86;242;264;325;553;558;570;640;683;844;891	12;11;6	12;11;6	3;3;1	3	12	13	12	13	3	3	34.2	34.2	9.8	50.116	447	3.4116e-187	29923000
Glean3_03084	56	158;988;1232;1324;1497	5	5	5	1	5	5	5	5	5	5	12.4	12.4	12.4	59.082	534	6.1578e-87	1268400
Glean3_03402	57	189;782	2	2	2	1	2	2	2	2	2	2	16.3	16.3	16.3	22.722	208	2.1527e-117	1292900
Glean3_03504;Glean3_08666	58	128;1507	2;1	2;1	2;1	2	2	2	2	2	2	2	9.7	9.7	9.7	31.097	279	1.8097e-52	11169000
Glean3_03555	59	194;343	2	2	2	1	2	2	2	2	2	2	15.6	15.6	15.6	20.565	179	8.3551e-38	1769900
Glean3_03914;Glean3_05017	60	226;277;927	3;2	3;2	3;2	2	3	3	3	3	3	3	23.7	23.7	23.7	24.761	219	5.6835e-111	33629000
Glean3_03918	61	526;1283	2	2	2	1	2	2	2	2	2	2	8	8	8	41.929	377	9.8957e-67	5637800
Glean3_07341;Glean3_04145	62	332;649;1406;1414	4;4	4;4	4;4	2	4	4	4	4	4	4	7.2	7.2	7.2	53.514	486	1.4197e-15	907980
Glean3_21496;Glean3_04721;Glean3_18079;Glean3_15276	63	262;563;1251;1265	4;4;4;4	4;4;4;4	4;4;4;4	4	4	4	4	4	4	4	61.6	61.6	61.6	34.277	305	3.0683e-117	143250000
Glean3_04746	64	430;476;504;529;918;956;1066;1080;1092;1149;1160;1410;1425	13	13	13	1	13	16	13	16	13	16	33.7	33.7	33.7	55.952	507	0	216240000
Glean3_04758	65	165;254;323;1199;1207;1390;1394	7	7	7	1	7	7	7	7	7	7	10.1	10.1	10.1	95.912	851	1.2403e-37	3901600
Glean3_04859	66	788;1216	2	2	2	1	2	2	2	2	2	2	7.2	7.2	7.2	30.261	278	4.2851e-05	312170
Glean3_04867	67	833;950;959;1025;1033;1034;1035;1037	8	8	8	1	8	12	8	12	8	12	24.8	24.8	24.8	54.854	533	2.0942e-284	64803000
Glean3_04879	68	300;503	2	2	2	1	2	2	2	2	2	2	5.9	5.9	5.9	50.659	442	4.1732e-78	955420
Glean3_04885	69	190;674;749;1281	4	4	4	1	4	4	4	4	4	4	16.2	16.2	16.2	38.168	333	6.9282e-38	2299600
Glean3_05008	70	210;252;1052;1198	4	4	4	1	4	4	4	4	4	4	14.7	14.7	14.7	40.531	348	1.2816e-22	3307400
Glean3_05193	71	666;863;1017	3	3	3	1	3	3	3	3	3	3	2	2	2	233.47	2086	7.7648e-09	419170
Glean3_05228;Glean3_23005	72	103;236;279;319;483;569;992;1053	8;1	8;1	8;1	2	8	10	8	10	8	10	26.8	26.8	26.8	49.559	444	7.5344e-241	112200000
Glean3_05238	73	176;824;1002	3	3	3	1	3	5	3	5	3	5	9.3	9.3	9.3	46.859	419	1.1644e-282	24567000
Glean3_05296	74	342;531;561;1328	4	4	4	1	4	4	4	4	4	4	11.3	11.3	11.3	55.974	523	5.6984e-23	3008500
Glean3_05420	75	241;496;832;1178;1436;1542	6	6	6	1	6	6	6	6	6	6	12.1	12.1	12.1	75.739	693	1.1285e-67	4430800
Glean3_05538	76	126;314;370;428;492;523;585;634;648;661;719;722;780;955;991;996;1072;1073;1150;1270;1271	21	21	21	1	21	25	21	25	21	25	37.6	37.6	37.6	70.671	644	0	3174400000
Glean3_05577	77	182;333;458;472;495;1288;1558	7	4	4	1	7	8	4	5	4	5	26.5	13.8	13.8	33.624	298	1.7177e-212	17825000
Glean3_05723	78	536;873;1432	3	2	2	1	3	3	2	2	2	2	8.9	6.6	6.6	42.512	381	7.8514e-13	603270
Glean3_05779	79	555;800;1487	3	3	3	1	3	3	3	3	3	3	17.6	17.6	17.6	21.237	188	1.1558e-18	2233100
Glean3_05955	80	1332;1560	2	2	2	1	2	2	2	2	2	2	0.9	0.9	0.9	493.62	4525	9.0158e-15	3813900
Glean3_05989	81	329;464;736;836;1445	5	5	5	1	5	9	5	9	5	9	30	30	30	25.259	217	0	571220000
Glean3_05990	82	313;335;336;393;595;744;945;949;1402;1501;1556	11	11	11	1	11	15	11	15	11	15	39.3	39.3	39.3	28.729	262	0	3243200000
Glean3_05991	83	188;465;835;1226;1275;1549	6	6	6	1	6	8	6	8	6	8	41	41	41	20.197	173	7.9075e-107	168800000
Glean3_05999	84	137;787;1241;1380;1407	5	5	5	1	5	5	5	5	5	5	1.7	1.7	1.7	405.35	3692	5.1699e-26	1503200
Glean3_06029;Glean3_05664	85	653;1350	2;1	2;1	2;1	2	2	2	2	2	2	2	3.4	3.4	3.4	69.815	641	5.7627e-22	7116500
Glean3_06030	86	98;100;111;298;304;1233;1508	7	7	7	1	7	7	7	7	7	7	7.2	7.2	7.2	132.96	1244	4.147e-38	2985300
Glean3_06103	87	222;348;532;779;1005	5	5	5	1	5	6	5	6	5	6	21.7	21.7	21.7	24.261	217	1.6815e-30	16696000
Glean3_06123	88	32;33;183;219;439;669;783;846;1055;1392;1518	11	11	11	1	11	12	11	12	11	12	26.8	26.8	26.8	69.295	613	0	26560000
Glean3_06145	89	66;88;699;1103;1129;1139;1411;1477	8	8	8	1	8	8	8	8	8	8	10.2	10.2	10.2	109.61	996	3.1077e-138	21328000
Glean3_22132;Glean3_06165	90	667;939;1269	3;3	3;3	3;3	2	3	3	3	3	3	3	2.1	2.1	2.1	165.85	1495	3.5092e-38	3776100
Glean3_06172	91	537;829;1439	3	3	3	1	3	3	3	3	3	3	23.5	23.5	23.5	18.379	162	3.8421e-34	565830
Glean3_06370	92	25;34;522;542;584;772;1090;1455;1547	9	9	9	1	9	9	9	9	9	9	13.5	13.5	13.5	99.619	910	5.7211e-171	20090000
Glean3_06387	93	11;142;185;289;360;373;383;384;385;386;410;411;443;480;547;548;568;678;687;826;855;856;957;958;971;977;1008;1009;1023;1041;1064;1065;1081;1110;1184;1363;1364;1400;1420;1421;1483;1484;1485;1563	44	44	10	1	44	56	44	56	10	13	55.3	55.3	21	104.37	956	0	19644000000
Glean3_06812	94	116;438;448;482;607;685;900;1213	8	8	8	1	8	8	8	8	8	8	9.7	9.7	9.7	105.15	970	2.7268e-174	22514000
Glean3_07355	96	381;1016;1088;1564	4	4	4	1	4	5	4	5	4	5	16.4	16.4	16.4	33.697	293	3.6412e-151	3518300
Glean3_07441	97	57;58;1463	3	3	3	1	3	3	3	3	3	3	33.3	33.3	33.3	8.6226	75	1.8236e-143	19429000
Glean3_07451	98	708;979;1054	3	3	3	1	3	3	3	3	3	3	13.2	13.2	13.2	32.51	304	1.4098e-90	4274100
Glean3_07484	99	676;866;1223;1307	4	4	4	1	4	4	4	4	4	4	27.4	27.4	27.4	23.754	219	1.0869e-232	6258200
Glean3_07494	100	114;417	2	2	2	1	2	2	2	2	2	2	21.1	21.1	21.1	12.837	114	6.8349e-06	1464000
Glean3_07550	101	82;765;1122	3	3	3	1	3	3	3	3	3	3	10.8	10.8	10.8	47.116	427	0	14448000
Glean3_07682	102	253;486;711;748;867;1077;1113;1190;1227;1429;1456;1511	12	12	12	1	12	17	12	17	12	17	34.9	34.9	34.9	54.902	481	1.2262e-304	345170000
Glean3_08101	103	511;841	2	2	2	1	2	2	2	2	2	2	5.8	5.8	5.8	52.315	467	4.128e-18	657540
Glean3_08329	104	544;757	2	2	2	1	2	2	2	2	2	2	11.2	11.2	11.2	23.025	197	2.9546e-16	1484400
Glean3_08505;Glean3_18130;Glean3_19782	105	134;156;239;283;406;572;573;643;684;857;920;1326	12;4;1	12;4;1	5;1;1	3	12	12	12	12	5	5	20	20	9.7	94.878	832	4.0192e-233	24011000
Glean3_08857	106	366;599;1158;1301	4	4	4	1	4	4	4	4	4	4	17.6	17.6	17.6	28.31	245	7.9976e-15	1202000
Glean3_09164	107	124;293;1349	3	2	2	1	3	3	2	2	2	2	5	3.3	3.3	71.86	659	9.4467e-73	568610
Glean3_09165	108	713;854;1303;1349	4	2	2	1	4	4	2	2	2	2	6.7	3	3	71.773	658	1.2016e-74	3441300
Glean3_09477;Glean3_14864;Glean3_05808;Glean3_16500;Glean3_09478;Glean3_09480;Glean3_09476;Glean3_09479;Glean3_27083;Glean3_08560	109	123;538;539;1303;1349	5;4;4;4;4;2;2;2;1;1	5;4;4;4;4;2;2;2;1;1	3;2;3;3;3;2;0;0;0;0	10	5	5	5	5	3	3	8.5	8.5	4.7	68.317	622	5.718e-187	27444000
Glean3_09516	110	211;217;446;660;700;884;916;926;970;1089;1098;1133;1228;1377	14	14	13	1	14	15	14	15	13	14	35.8	35.8	34.1	59.357	533	0	12612000
Glean3_09549	111	70;153;155;191;198;302;395;605;941;1145;1146	11	11	11	1	11	13	11	13	11	13	38	38	38	31.832	297	8.1831e-302	103270000
Glean3_09922	112	288;500;572;573;1108;1326	6	3	3	1	6	7	3	4	3	4	6.3	3.8	3.8	118.77	1085	2.8628e-143	3773300
Glean3_09924	113	429;458;472;1432;1559	5	2	2	1	5	5	2	2	2	2	14.4	5.6	5.6	41.641	375	3.7693e-27	14342000
Glean3_09925	114	90;330;458;472;495;535;1048;1432	8	8	4	1	8	10	8	10	4	6	20	20	10.8	57.354	510	0	81252000
Glean3_10062;Glean3_16374;Glean3_09354;Glean3_16373;Glean3_15153	115	107;215;627;1126	4;1;1;1;1	4;1;1;1;1	4;1;1;1;1	5	4	4	4	4	4	4	7.8	7.8	7.8	72.005	677	4.3916e-30	10602000
Glean3_10203	116	20;71;72;152;192;193;224;912;913;1352;1375;1509;1552	13	13	8	1	13	17	13	17	8	11	45.3	45.3	27.5	38.534	349	1.6225e-302	41055000
Glean3_10644	117	589;1225	2	2	2	1	2	2	2	2	2	2	6.1	6.1	6.1	43.206	374	2.0225e-91	802620
Glean3_10829	118	91;460	2	2	2	1	2	2	2	2	2	2	2.8	2.8	2.8	101.19	901	8.0908e-73	2299000
Glean3_11039	119	413;1192	2	2	2	1	2	2	2	2	2	2	4.6	4.6	4.6	66.425	593	1.9257e-09	587210
Glean3_11106;Glean3_11107	120	28;96;160;306;308;354;402;718;1057;1084;1244;1405	12;2	12;2	12;2	2	12	13	12	13	12	13	47.5	47.5	47.5	34.865	318	0	31955000
Glean3_11147;Glean3_15227	121	231;625	2;2	2;2	2;2	2	2	2	2	2	2	2	10.7	10.7	10.7	25.68	233	1.3964e-10	1029400
Glean3_11163	122	426;1043;1459	3	3	3	1	3	5	3	5	3	5	28.6	28.6	28.6	18.675	168	4.5978e-197	12085000
Glean3_11180	123	454;1409	2	2	2	1	2	2	2	2	2	2	3.9	3.9	3.9	75.135	684	5.4501e-15	334230
Glean3_11256	125	497;1206	2	2	2	1	2	2	2	2	2	2	15.8	15.8	15.8	16.117	146	1.8918e-08	2255500
Glean3_11332	126	310;1152;1189;1204;1412	5	5	5	1	5	6	5	6	5	6	7.3	7.3	7.3	121.09	1118	2.9191e-95	3420600
Glean3_11352;Glean3_01585;Glean3_20308	127	51;1295	2;1;1	2;1;1	2;1;1	3	2	2	2	2	2	2	6	6	6	30.221	265	3.2597e-05	1272800
Glean3_11588	128	218;427	2	2	2	1	2	3	2	3	2	3	1.2	1.2	1.2	322.76	2965	1.0831e-258	24956000
Glean3_11877	129	146;1454	2	2	2	1	2	2	2	2	2	2	2.3	2.3	2.3	100.56	911	6.3248e-45	689240
Glean3_11963	130	73;171;249;328;650	5	5	5	1	5	5	5	5	5	5	12.6	12.6	12.6	63.807	587	6.2268e-74	2103500
Glean3_12112;Glean3_27060	131	294;791	2;1	2;1	2;1	2	2	2	2	2	2	2	10.2	10.2	10.2	23.621	216	9.2381e-43	4303900
Glean3_12138	132	290;452;778;1357	4	3	3	1	4	4	3	3	3	3	8.2	6.5	6.5	66.465	620	5.9728e-118	9914400
Glean3_12356	133	166;473;1116;1148;1397	5	5	5	1	5	5	5	5	5	5	14.8	14.8	14.8	48.939	440	3.1666e-14	1613100
Glean3_12486	134	187;362;967	3	3	3	1	3	3	3	3	3	3	13.4	13.4	13.4	35.44	320	2.2406e-25	2022800
Glean3_12518	135	169;204;377;615;821;943;948;976;1024;1047;1354;1356;1423;1424	14	14	14	1	14	17	14	17	14	17	32.2	32.2	32.2	49.762	459	0	3367700000
Glean3_12786	136	560;1205	2	2	2	1	2	2	2	2	2	2	2.2	2.2	2.2	130.39	1149	2.0603e-10	2175300
Glean3_13077;Glean3_16774	137	408;655;670;804;852;903;1101;1210;1408	9;1	9;1	7;0	2	9	9	9	9	7	7	7.7	7.7	5.6	163.38	1500	9.3926e-162	7688700
Glean3_13368	138	761;864	2	2	2	1	2	2	2	2	2	2	4.3	4.3	4.3	47.46	422	3.2076e-05	4408800
Glean3_13474	139	528;601	2	2	2	1	2	2	2	2	2	2	15.2	15.2	15.2	22.926	197	7.7816e-23	2360200
Glean3_13662	140	15;244;688;1224	4	4	4	1	4	4	4	4	4	4	14	14	14	30.751	279	8.4489e-135	10691000
Glean3_13669	141	174;297;412;435;436;455;594;850;1068;1274;1290;1475	12	11	11	1	12	14	11	13	11	13	21.4	19.8	19.8	65.36	580	1.3443e-297	273870000
Glean3_13670	142	7;173;341;388;398;445;467;609;646;871;952;999;1061;1138;1222;1385;1475	17	17	16	1	17	21	17	21	16	20	35.1	35.1	33.5	62.224	555	0	4951600000
Glean3_13716	143	147;251;565;763;1124;1296	6	6	6	1	6	6	6	6	6	6	34.6	34.6	34.6	23.176	208	4.1448e-63	14265000
Glean3_13819;Glean3_13820	144	3;1117	2;1	2;1	2;1	2	2	2	2	2	2	2	9.7	9.7	9.7	44.657	413	2.5251e-58	7111700
Glean3_13821;Glean3_02088	145	141;246;321;403;418;419;432;433;507;527;597;616;622;742;807;808;960;962;1000;1001;1006;1040;1162;1174;1240;1419;1440;1531;1532;1569	30;14	30;14	30;14	2	30	40	30	40	30	40	36.5	36.5	36.5	83.686	805	0	14377000000
Glean3_13822	146	10;94;459;554;577;578;664;938;974;1166;1167;1218;1229;1371;1378;1379;1391;1418	18	18	18	1	18	25	18	25	18	25	36	36	36	80.5	723	0	2544000000
Glean3_13823	147	11;135;142;184;233;289;360;373;420;421;422;443;480;547;548;568;678;687;826;855;856;957;958;971;977;1008;1009;1022;1041;1064;1065;1081;1110;1184;1255;1363;1364;1417;1420;1421;1483;1485;1563	43	9	9	1	43	55	9	12	9	12	53.7	14.2	14.2	94.362	848	0	2962000000
Glean3_13825	148	16;552;847;981;1471;1503;1504	7	7	7	1	7	9	7	9	7	9	28.5	28.5	28.5	28.971	270	4.5466e-261	1303200000
Glean3_13857	149	2;81;364;820;828	5	5	5	1	5	5	5	5	5	5	30.8	30.8	30.8	25.726	224	5.6501e-22	4934400
Glean3_13889	150	257;588	2	2	2	1	2	2	2	2	2	2	2	2	2	174.11	1567	4.1011e-25	1296300
Glean3_14160	151	157;214;720	3	3	3	1	3	4	3	4	3	4	39.7	39.7	39.7	7.118	63	8.3882e-150	15959000
Glean3_14496	152	510;658;1230;1319	4	4	4	1	4	4	4	4	4	4	6.9	6.9	6.9	67.731	610	1.4295e-47	6567300
Glean3_14594;Glean3_03825;Glean3_22537;Glean3_11631	153	200;885;1481	3;2;2;1	3;2;2;1	3;2;2;1	4	3	3	3	3	3	3	9.7	9.7	9.7	31.731	277	1.6977e-47	31933000
Glean3_14602	154	798;937;1059;1157	4	4	4	1	4	5	4	5	4	5	9	9	9	57.948	543	1.7431e-62	6613100
Glean3_14869;Glean3_06211	155	400;797	2;1	2;1	2;1	2	2	2	2	2	2	2	9.9	9.9	9.9	20.529	182	9.3883e-69	32735000
Glean3_15163	156	75;181;769;1312	4	4	4	1	4	4	4	4	4	4	5.4	5.4	5.4	120.37	1094	3.7278e-69	3596600
Glean3_15321	157	271;363;466;478;479;562;631;682;1478;1546	10	10	10	1	10	10	10	10	10	10	14.6	14.6	14.6	100.43	908	6.8691e-90	21921000
Glean3_15404	158	195;407;452;602;681;816;963;1171;1186;1212;1245	11	11	10	1	11	11	11	11	10	10	13.5	13.5	12.6	133.28	1214	1.2266e-203	16366000
Glean3_15537	159	680;737;747;1428	4	4	4	1	4	4	4	4	4	4	13.8	13.8	13.8	47.836	450	1.4516e-101	17921000
Glean3_15708	160	935;1125;Hyp1	3	3	3	1	3	3	3	3	3	3	11.2	11.2	11.2	37.294	347	6.3974e-11	440420
Glean3_15763	161	512;706;1202	3	3	3	1	3	3	3	3	3	3	4.6	4.6	4.6	64.867	588	1.6241e-18	1729400
Glean3_15902	162	18;1147	2	2	2	1	2	2	2	2	2	2	6.4	6.4	6.4	45.589	409	4.412e-29	198040
Glean3_15906	163	292;1128;1217;1359	4	4	4	1	4	4	4	4	4	4	2.7	2.7	2.7	152.48	1387	1.7936e-17	8934100
Glean3_15937	164	248;1011	2	2	2	1	2	3	2	3	2	3	6.9	6.9	6.9	48.67	463	1.1901e-05	601350
Glean3_16020	165	24;1093	2	2	2	1	2	2	2	2	2	2	5.3	5.3	5.3	46.764	398	7.3304e-36	1122300
Glean3_16181	166	397;777	2	2	2	1	2	2	2	2	2	2	1.9	1.9	1.9	143.1	1289	4.0543e-07	61396
Glean3_16397	167	79;451;1284	3	3	3	1	3	3	3	3	3	3	11.7	11.7	11.7	40.334	367	1.0935e-18	3837100
Glean3_16506	168	48;53;60;282;299;322;450;453;604;837;838;849;888;889;901;909;1039;1086;1112;1187;1320;1345;1362;1529	24	24	9	1	24	36	24	36	9	14	60.4	60.4	18.5	55.477	503	0	3393800000
Glean3_16790;Glean3_10545	169	1311;1517	2;1	2;1	2;1	2	2	2	2	2	2	2	9.3	9.3	9.3	21.663	194	7.111e-12	2976300
Glean3_17072;Glean3_00811;Glean3_13929;Glean3_06389;Glean3_14913;Glean3_06388;Glean3_13928;Glean3_28471	170	67;243;709;746	4;1;1;1;1;1;1;1	4;1;1;1;1;1;1;1	2;0;0;0;0;0;0;0	8	4	4	4	4	2	2	23.7	23.7	13	23.563	207	1.5059e-29	16078000
Glean3_17083;Glean3_09119;Glean3_24989	171	285;1348	2;1;1	2;1;1	2;1;1	3	2	2	2	2	2	2	9.5	9.5	9.5	39.658	358	1.1946e-21	1550900
Glean3_17605	172	83;475;1384	3	3	3	1	3	3	3	3	3	3	5.3	5.3	5.3	63.259	581	3.767e-10	1974500
Glean3_17630	173	39;99;230;368;369;1346;1438;1458;1505;1506	10	10	10	1	10	11	10	11	10	11	16.4	16.4	16.4	85.614	767	0	101240000
Glean3_17641	174	52;119;318;415;600;630;701;843;853;896;978;983;1114;1530;1562	15	15	15	1	15	17	15	17	15	17	32.5	32.5	32.5	75.848	671	0	80331000
Glean3_17737	175	692;986	2	2	2	1	2	2	2	2	2	2	25.3	25.3	25.3	9.8665	91	6.7246e-13	5597900
Glean3_18348	176	1234;1305;1347	3	3	3	1	3	3	3	3	3	3	6	6	6	93.301	837	7.8009e-32	3883200
Glean3_18406;Glean3_18407	177	327;378;379;380;396;449;457;485;870;902;953;965;968;1076;1078;1191;1243;1537;1539	19;16	19;16	19;16	2	19	20	19	20	19	20	69.4	69.4	69.4	35.798	372	0	4948000000
Glean3_18516	178	227;662;1091	3	3	3	1	3	3	3	3	3	3	6.9	6.9	6.9	59.182	534	6.8292e-104	4789600
Glean3_18529	179	738;1018;1215	3	3	3	1	3	3	3	3	3	3	5	5	5	73.837	676	8.1558e-15	1798600
Glean3_18810	180	786;897;1155	3	3	3	1	3	7	3	7	3	7	12.8	12.8	12.8	31.81	289	0	1144300000
Glean3_18811	181	21;812;874;1003;1026;1027;1028;1029;1030;1031;1032;1036;1201	13	13	13	1	13	45	13	45	13	45	68.9	68.9	68.9	41.803	408	0	9817200000
Glean3_18813	182	108;286;390;391;752;966;1237;1323;1466;1467	10	10	10	1	10	13	10	13	10	13	49.9	49.9	49.9	39.264	383	0	1760100000
Glean3_18964	183	656;789	2	2	2	1	2	2	2	2	2	2	17.6	17.6	17.6	15.591	142	1.1843e-05	618880
Glean3_19034	184	513;612;840	3	3	3	1	3	3	3	3	3	3	3.1	3.1	3.1	88.181	814	7.9188e-26	17953000
Glean3_19319	185	30;291;431;582	4	4	4	1	4	4	4	4	4	4	12.2	12.2	12.2	53.606	468	9.0224e-16	120430000
Glean3_19369	186	371;517;608;1106;1278;1443;1491	7	7	7	1	7	7	7	7	7	7	5.4	5.4	5.4	150.22	1344	2.0377e-77	5293700
Glean3_19426	187	1185;1469	2	2	2	1	2	2	2	2	2	2	5.8	5.8	5.8	48.009	433	2.7504e-07	210300
Glean3_19655	188	68;499;520;645;795;946;1256;1336	8	8	2	1	8	8	8	8	2	2	48.3	48.3	15.3	20.728	176	1.0697e-59	31775000
Glean3_19739	189	36;89;130;163;586;592;860	7	5	5	1	7	8	5	5	5	5	14.7	12.3	12.3	82.576	750	3.6773e-278	196810000
Glean3_19987	190	159;351;1479;1513;1534	5	5	5	1	5	5	5	5	5	5	24	24	24	30.678	271	1.6188e-57	10603000
Glean3_20031	191	1373;1489	2	2	2	1	2	2	2	2	2	2	2.8	2.8	2.8	80.241	740	4.3871e-05	1794500
Glean3_20140;Glean3_09210	192	350;442;663;928;947;1327;1574	7;1	7;1	7;1	2	7	7	7	7	7	7	9.4	9.4	9.4	97.613	886	3.7461e-222	3658900
Glean3_20931;Glean3_20427;Glean3_10157	193	995;1480	2;2;1	2;2;1	2;2;1	3	2	2	2	2	2	2	4.5	4.5	4.5	79.286	688	1.6807e-06	72691
Glean3_20457	194	258;338;376;518;519;729;809;1074;1176;1177	10	10	10	1	10	10	10	10	10	10	22.3	22.3	22.3	58.947	546	0	269360000
Glean3_20636;Glean3_08019	196	49;136;154;267;295;817;914;1097;1221	9;2	9;2	8;2	2	9	9	9	9	8	8	18.3	18.3	16.7	63.399	563	2.7633e-147	21229000
Glean3_20701	197	131;132;872;1433	4	4	4	1	4	4	4	4	4	4	21	21	21	23.274	210	1.4442e-59	4973500
Glean3_20978;Glean3_13664	198	1;26;95;97;150;317;339;405;461;477;590;598;690;707;830;908;931;1252;1306;1472;1490;1554	22;2	22;2	22;2	2	22	22	22	22	22	22	6.2	6.2	6.2	518.65	4650	2.9384e-279	36868000
Glean3_21041	199	1462;1561	2	2	2	1	2	2	2	2	2	2	22.3	22.3	22.3	11.675	103	3.1762e-40	5478400
Glean3_21193	200	1118;1164	2	2	2	1	2	2	2	2	2	2	4.2	4.2	4.2	74.83	670	1.7052e-17	1461300
Glean3_21385	201	48;60;101;280;282;299;309;322;450;580;837;838;849;909;1039;1112;1293;1320;1362;1488;1515;1529	22	7	7	1	22	30	7	8	7	8	65.7	19.7	19.7	50.853	458	0	1128800000
Glean3_21824	202	261;964	2	2	2	1	2	2	2	2	2	2	13.9	13.9	13.9	20.545	173	2.3611e-42	2642900
Glean3_22047	203	120;474;973;1339	4	4	4	1	4	5	4	5	4	5	19.8	19.8	19.8	26.525	248	1.8917e-202	14407000
Glean3_22561	204	702;1388	2	2	2	1	2	2	2	2	2	2	4.6	4.6	4.6	55.773	499	7.7498e-06	665590
Glean3_22576	205	92;115;671;775;1142;1193;1318;1500	8	8	8	1	8	8	8	8	8	8	10.2	10.2	10.2	119.37	1084	8.5551e-116	6123800
Glean3_22588	206	345;1486	2	2	2	1	2	2	2	2	2	2	3.6	3.6	3.6	61.036	534	3.7667e-13	639650
Glean3_22598	207	1355;1510	2	2	2	1	2	2	2	2	2	2	6.7	6.7	6.7	38.49	330	1.1033e-41	2580400
Glean3_22631	208	423;1536	2	2	2	1	2	2	2	2	2	2	5.9	5.9	5.9	37.464	357	1.1259e-27	10347000
Glean3_22778	209	228;831	2	2	2	1	2	2	2	2	2	2	18.1	18.1	18.1	21.115	188	3.9179e-12	1247300
Glean3_22779	210	179;462;596;1570	4	4	4	1	4	4	4	4	4	4	22.3	22.3	22.3	17.349	148	2.0113e-28	10228000
Glean3_23016	211	232;266;340;392;456;534;571;603;695;696;697;727;796;925;994;1045;1374;1426;1434;1566	20	20	20	1	20	21	20	21	20	21	15.8	15.8	15.8	196.9	1768	0	29442000
Glean3_23052	212	117;139;490;906	4	4	4	1	4	4	4	4	4	4	30.6	30.6	30.6	19.467	180	4.1194e-38	4115000
Glean3_23083	213	399;823	2	2	2	1	2	2	2	2	2	2	6.9	6.9	6.9	46.907	418	1.0243e-104	1172600
Glean3_23115	214	0;110;148;463;481;762;1258;1282;1393;1435;1521;1571	12	12	12	1	12	15	12	15	12	15	6.5	6.5	6.5	289.11	2622	0	31118000
Glean3_23217	215	324;793;886	3	3	3	1	3	3	3	3	3	3	14.3	14.3	14.3	25.59	224	1.4387e-10	6735500
Glean3_23288;Glean3_21860	216	814;1211	2;2	2;2	2;2	2	2	2	2	2	2	2	9.4	9.4	9.4	41.371	381	3.9629e-22	932190
Glean3_23466;Glean3_18461	217	375;1231;1325	3;1	3;1	3;1	2	3	3	3	3	3	3	14.5	14.5	14.5	38.078	324	1.9431e-15	6204900
Glean3_23910	218	109;1180	2	2	2	1	2	3	2	3	2	3	5.5	5.5	5.5	71.779	657	5.9535e-38	1757200
Glean3_24019;Glean3_19665	219	17;112;508;745;1115	5;3	5;3	5;3	2	5	5	5	5	5	5	4.8	4.8	4.8	144.76	1333	1.5296e-52	7184000
Glean3_24022	220	312;524;969;1169;1170	5	5	5	1	5	5	5	5	5	5	4.8	4.8	4.8	93.002	826	6.2139e-47	2116700
Glean3_24042	221	55;220;437;1351	4	4	4	1	4	4	4	4	4	4	15.7	15.7	15.7	33.618	286	4.2096e-26	1797900
Glean3_24181	222	509;641;735;915;1246;1396;1525	7	7	7	1	7	7	7	7	7	7	14.5	14.5	14.5	60.897	546	1.4047e-81	29985000
Glean3_24564	223	344;581;591;1555	4	4	4	1	4	4	4	4	4	4	6.9	6.9	6.9	79.361	726	1.1582e-16	3025900
Glean3_24565	224	346;726;862;1107;1183;1208;1287;1522	8	8	8	1	8	8	8	8	8	8	13	13	13	91.782	843	1.8056e-219	25569000
Glean3_24653	225	31;679;859;934;1266;1476	6	6	6	1	6	7	6	7	6	7	19.7	19.7	19.7	44.466	402	1.8351e-91	2134100
Glean3_24925	226	4;1004	2	2	2	1	2	2	2	2	2	2	1.4	1.4	1.4	140.9	1350	2.7836e-40	195230
Glean3_24991	227	64;229;593;815	4	4	4	1	4	4	4	4	4	4	29.4	29.4	29.4	17.696	163	4.335e-40	25126000
Glean3_24995	228	551;1267	2	2	2	1	2	2	2	2	2	2	6.2	6.2	6.2	59.79	544	2.6472e-60	1176600
Glean3_25068	229	355;1050;1535	3	3	3	1	3	5	3	5	3	5	15.2	15.2	15.2	26.237	243	2.5905e-29	126030000
Glean3_25235	230	180;203;394;556;557;743;770;774;894;917;1236;1310;1415;1416	14	14	14	1	14	14	14	14	14	14	19.7	19.7	19.7	89.748	818	2.3512e-279	18958000
Glean3_25246	231	144;359;784;1452;1453	5	5	5	1	5	6	5	6	5	6	16.3	16.3	16.3	37.795	331	1.5809e-25	8756900
Glean3_25454	232	5;89;164;268;586;1058;1548	7	7	5	1	7	8	7	8	5	5	27.7	27.7	22.9	41.168	376	0	61850000
Glean3_25499	233	1075;1154;1285	3	3	3	1	3	3	3	3	3	3	4.7	4.7	4.7	83.582	781	5.4429e-17	1326900
Glean3_25574	234	515;1279	2	2	2	1	2	2	2	2	2	2	15.9	15.9	15.9	16.112	151	6.1365e-13	3486600
Glean3_25815	235	502;1153	2	2	2	1	2	2	2	2	2	2	3.1	3.1	3.1	108.1	983	1.049e-06	925300
Glean3_25915	236	50;567;819;1083	4	4	4	1	4	4	4	4	4	4	12.3	12.3	12.3	42.211	391	2.3091e-22	1462800
Glean3_25926	237	245;365;651;911;1071;1196;1197	7	7	7	1	7	7	7	7	7	7	50.3	50.3	50.3	16.388	151	1.951e-273	114800000
Glean3_25927	238	424;425;484;636;754;954;1038;1399;1450;1451	10	10	10	1	10	11	10	11	10	11	42.1	42.1	42.1	30.396	271	0	87012000
Glean3_25962;Glean3_00475	239	29;127;238;353;409;657;810;961;1104;1105	10;3	10;3	10;3	2	10	10	10	10	10	10	21.9	21.9	21.9	59.293	565	4.8878e-140	63594000
Glean3_25966	240	6;93;247;352;514;610;617;647;686;741;877;905;910;1042;1130;1135;1156;1264;1316;1334;1344;1361;1502	23	23	23	1	23	28	23	28	23	28	24.7	24.7	24.7	125.99	1137	0	192990000
Glean3_26000	241	102;337;907;930;1096;1382;1398;1550	8	8	8	1	8	10	8	10	8	10	17.7	17.7	17.7	78.555	729	0	121370000
Glean3_26001	242	401;975;1179	3	3	3	1	3	3	3	3	3	3	21.6	21.6	21.6	23.21	218	3.4146e-12	1530300
Glean3_26008	243	564;936	2	2	2	1	2	2	2	2	2	2	1.2	1.2	1.2	388.19	3748	1.508e-18	340870
Glean3_26072	244	42;87;516;543;724;725;781;1173;1250;1565;1567	11	11	11	1	11	11	11	11	11	11	17.3	17.3	17.3	86.128	757	0	21138000
Glean3_26140	245	223;372;635;716;803	5	5	5	1	5	5	5	5	5	5	22.6	22.6	22.6	34.745	314	5.6146e-138	23905000
Glean3_26365;Glean3_26366	246	213;764;1123	3;3	3;3	3;3	2	3	3	3	3	3	3	13	13	13	41.661	399	3.8344e-59	2319700
Glean3_26703	247	237;576	2	2	2	1	2	2	2	2	2	2	5.7	5.7	5.7	62.012	559	1.699e-57	1527300
Glean3_26944;Glean3_00552;Glean3_03162;Glean3_03496	248	118;550	2;1;1;1	2;1;1;1	2;1;1;1	4	2	2	2	2	2	2	8.7	8.7	8.7	27.437	242	9.2172e-18	3713000
Glean3_26949	249	78;106	2	2	2	1	2	2	2	2	2	2	1.8	1.8	1.8	156.69	1428	2.0114e-06	771590
Glean3_26982	250	205;1261	2	2	2	1	2	2	2	2	2	2	7.4	7.4	7.4	56.262	511	1.0008e-86	10745000
Glean3_26984;Glean3_23956	251	790;861;1447;1499	4;1	4;1	4;1	2	4	4	4	4	4	4	14.5	14.5	14.5	43.601	392	3.2254e-84	22517000
Glean3_27169	253	178;414;489;559;691;839;851	7	7	7	1	7	8	7	8	7	8	26	26	26	39.947	358	9.9545e-203	12335000
Glean3_27172	254	80;374	2	2	2	1	2	2	2	2	2	2	8.4	8.4	8.4	33.001	297	2.2725e-24	6024400
Glean3_27850;Glean3_13010;Glean3_27851	255	41;1528	2;1;1	2;1;1	2;1;1	3	2	2	2	2	2	2	4.1	4.1	4.1	45.294	413	3.5788e-05	774660
Glean3_27885	256	47;822;980;1082;1159;1321;1533	7	7	7	1	7	7	7	7	7	7	8.1	8.1	8.1	120.82	1106	1.0017e-24	3275500
Glean3_27906	257	703;887;898;951	4	4	4	1	4	4	4	4	4	4	12.9	12.9	12.9	49.741	449	3.1511e-56	549590000
Glean3_28184	258	305;505;895	3	3	3	1	3	3	3	3	3	3	6.7	6.7	6.7	64.04	569	1.1888e-111	3085900
Glean3_28366	259	416;1289	2	2	2	1	2	2	2	2	2	2	6.4	6.4	6.4	57.179	516	7.4847e-06	1570400
Glean3_28748	260	43;175;284;307;326;506;619;734;750;751;811;1067;1322;1341;1342;1444;1461;1498;1524;1526;1527;1543	22	22	22	1	22	25	22	25	22	25	39.1	39.1	39.1	61.156	542	0	644320000
Glean3_28749	261	334;356;357;367;404;825;842;865;921;932;1044;1299;1446;1482;1568;1572;1573	17	17	17	1	17	20	17	20	17	20	30.7	30.7	30.7	71.246	646	0	3412300000
Glean3_28887	262	806;1109	2	2	2	1	2	2	2	2	2	2	24.5	24.5	24.5	12.315	110	2.0592e-78	2906200
Q26616; PM27	268	104;347;389;827;834;1465;1468;1496	8	8	8	1	8	11	8	11	8	11	52.4	52.4	52.4	28.58	267	4.392e-109	1274400000
