# Supplementary material for: Proteomic analysis of sea urchin (Strongylocentrotus purpuratus) spicule matrix
Source: Proteome Sci. 2010 Jun 17;8:33. doi: 10.1186/1477-5956-8-33 (PMC2909932; doi:10.1186/1477-5956-8-33)
Supplement: Additional file 4 — Peptide data. This Excel sheet contains unique and razor peptide data. Peptides of common contaminants, such as human keratins or trypsin, were removed. A triple helical hydroxyproline-containing peptide belonging to Glean3:15708 and identified in a MaxQuant run including hydroxylation of proline as a variable modification is included with peptide ID Hyp1 at the end of this sheet. Cross-reference to Additional file 3 is provided by identical Peptide IDs (A) and Protein Group IDs (B) in both Excel sheets. Other columns show peptide sequence (C), peptide length (D), number of missed cleavages (E), peptide mass (F), Glean3 accession numbers (G), Glean3 accession number of the leading protein (if several related proteins of a group share peptides; H), uniqueness of the peptide (I), PEP score (J), Mascot score (K), distribution of a peptide over gel slices (L-AB, and intensity (sum of intensities of repeatedly sequenced peptides of the same sequence (AC). [file 1477-5956-8-33-S4.XLSX]

## Sheet: peptides
Peptide ID	Protein Group IDs	Sequence	Length	Missed Cleavages	Mass	Proteins	Leading Razor Protein	Unique	PEP	Mascot Score	Slice Average	Slice 1	Slice 2	Slice 3	Slice 4	Slice 5	Slice 6	Slice 7	Slice 8	Slice 9	Slice 10	Slice 11	Slice 12	Slice 13	Slice 14	Slice 15	Slice 16	Intensity
0	214	AAAPGQVMVVDVMER	15	0	1571.78	Glean3_23115	Glean3_23115	yes	1.4303e-172	79.13	11.8											8	5	5				12256000
1	198	AACKEECQVIPGK	13	1	1488.71	Glean3_20978	Glean3_20978	yes	9.7124e-05	42.2	5.5				1	2	2	1										1289000
2	149	AADELSEEQIR	11	0	1259.6	Glean3_13857	Glean3_13857	yes	3.2386e-05	68.93	12.5												3	3				2903100
3	144	AAVPSGASTGIYEALELR	18	0	1803.94	Glean3_13819	Glean3_13819	yes	1.734e-30	84.55	8.57	2		2			1		2	2	1				1		3	6213100
4	226	ACDGFAFDCK	10	0	1189.45	Glean3_24925	Glean3_24925	yes	7.557e-35	51.51	14														2			155370
5	232	ACEAIECAWWHTGR	14	0	1745.74	Glean3_25454	Glean3_25454	yes	5.6329e-18	43.73	5.2	1		1	2	2	1	1	1	1								9548100
6	240	ADAMPENAALK	11	0	1129.54	Glean3_25966	Glean3_25966	yes	6.6226e-09	43.27	7			1	2	3				1	1		1	1				1432300
7	142	ADIIVQFAR	9	0	1031.58	Glean3_13670	Glean3_13670	yes	5.8547e-29	80.36	9.01	5	1	5	6	4	6	7	6	8	9	6	8	6	10	6	1	537090000
10	146	ADVLKPVGDHGIGNLDPDSIQFVPADR	27	1	2844.44	Glean3_13822	Glean3_13822	yes	4.7123e-63	63.71	6.85	1			4	15	2	2		1	1	3	2	3				61328000
11	93;147	ADWFKSQLVR	10	1	1248.66	Glean3_06387;Glean3_13823	Glean3_06387	no	0.0064455	31.75	6						1											1976500
15	140	AELNEFLTR	9	0	1091.56	Glean3_13662	Glean3_13662	yes	4.7823e-16	45.04	6.75	1	1								1				1			4603900
16	148	AENALGWR	8	0	915.456	Glean3_13825	Glean3_13825	yes	0.00020697	51.99	10.2		1				1		1	1	2	1	2	1	1	1		122300000
17	219	AENEGLMLDQLTK	13	0	1460.72	Glean3_24019;Glean3_19665	Glean3_24019	yes	5.028e-24	80.4	4			2	3		1											1117200
18	162	AFEPPLGVVCPGYK	14	0	1532.77	Glean3_15902	Glean3_15902	yes	0.00056513	43.56	5					1												18762
20	116	AFSMVVDLLK	10	0	1121.62	Glean3_10203	Glean3_10203	yes	3.2524e-14	61.92	11.6											4	2	1				1286100
21	181	AFVCEVPAGR	10	0	1104.54	Glean3_18811	Glean3_18811	yes	2.1846e-104	73.17	7.98	3	3	3	3	2	2	2	2	7	2	2	2	2	2	2	2	1503800000
24	165	AGIIDDSFNLAR	12	0	1290.66	Glean3_16020	Glean3_16020	yes	7.6078e-34	81.83	4			1	1	1												744350
25	92	AIAEESTDSFSYK	13	0	1446.65	Glean3_06370	Glean3_06370	yes	1.8149e-27	62.38	9.43				1		1			1		2	1	1				2122900
26	198	AIALDITR	8	0	871.513	Glean3_20978	Glean3_20978	yes	2.9753e-18	52.15	3.4	1	1		1	2												2646300
27	50	AIEYENIGQIIYSR	14	0	1667.85	Glean3_01892	Glean3_01892	yes	2.3815e-64	80.9	8.54			5	3	5	4	3	2	3	2	1	1	4	5	3		11454000
28	120	AIINIICYR	9	0	1134.62	Glean3_11106	Glean3_11106	yes	0.0096354	47.06	10										1							113800
29	239	AIINLLATR	9	0	983.613	Glean3_25962	Glean3_25962	yes	5.8547e-29	69.39	6.78	2		1	1	1	3	2	1	3	3	1						26676000
30	185	AILDPQLYSLPICQADLSR	19	0	2172.12	Glean3_19319	Glean3_19319	yes	0.00059552	31.65	6						1											36900
31	225	AILEGSVYGSAR	12	0	1221.64	Glean3_24653	Glean3_24653	yes	9.1588e-06	57.48	12												1					81305
32	88	AIMQSSAATAPWATVDHDEGLR	22	0	2326.1	Glean3_06123	Glean3_06123	yes	8.4779e-22	60.73	6						1											537420
33	88	AIMQSSAATAPWATVDHDEGLRR	23	1	2482.2	Glean3_06123	Glean3_06123	yes	0.0028336	43.48	6						1											250970
34	92	AINAEGESEPAQR	13	0	1370.64	Glean3_06370	Glean3_06370	yes	6.5231e-05	51.52	4				1													137280
36	189	AITISPIQGGR	11	0	1111.63	Glean3_19739	Glean3_19739	yes	8.1792e-11	50.12	4.9	3	1	3	3	3	2	2	2		2							150890000
39	173	AKPAEVAANTVYNLNVR	17	1	1828.98	Glean3_17630	Glean3_17630	yes	0.0045894	32.75	10				1												1	659080
41	255	ALASLMTYK	9	0	996.531	Glean3_27850;Glean3_13010	Glean3_27850	yes	0.0066258	37.29	5			1				1										205360
42	244	ALFEAEIQPSETLAER	16	0	1802.9	Glean3_26072	Glean3_26072	yes	2.5564e-63	74.06	4.17			1	3	2												3123400
43	260	ALMAPFYAGYIPDFQLPYDDQQGIQR	26	0	3016.44	Glean3_28748	Glean3_28748	yes	4.0184e-68	58.92	9.85							1	4	3	4	5	3					15025000
45	55	ALTVPELTQQMFDAK	15	0	1690.86	Glean3_02788;Glean3_00062;Glean3_14285	Glean3_02788	yes	0.004364	34.68	14														1			329080
47	256	AMFVGYTDATYQR	13	0	1521.69	Glean3_27885	Glean3_27885	yes	0.0047793	51.42	5					1												130010
48	168;201	ANNAVVQLILTPGNEAITGFNPMGMK	26	0	2699.38	Glean3_21385;Glean3_16506	Glean3_16506	no	8.1907e-68	69.89	7.99	2		3	4	16	7	10	7	5	7	6	7	9	1			325760000
49	196	ANVGDYDFR	9	0	1055.47	Glean3_20636	Glean3_20636	yes	0.00013936	40.67	6.25					1	1	2										630720
50	236	APAASLVENYLIEIAR	16	0	1728.94	Glean3_25915	Glean3_25915	yes	0.0013146	65	9									1								211110
51	127	APAMFNIR	8	0	918.475	Glean3_11352;Glean3_20308	Glean3_11352	yes	0.0055249	38.36	14														1			483950
52	174	APDCQQAPWTR	11	0	1328.59	Glean3_17641	Glean3_17641	yes	1.815e-37	71.68	8.53				2	2	2	2	2	1	2	2	2	1	1			16041000
53	168	APMDGEFSILMDNK	14	0	1566.71	Glean3_16506	Glean3_16506	yes	6.6379e-204	85.24	9.38			2	2	4	5	3	2	1	4	4	4	4	5	2		27522000
54	32	APMDLTGTYITADKPVAVVSGATCTR	26	1	2694.34	Glean3_00438	Glean3_00438	yes	1.6978e-103	91.69	7.5							4	1	1								2045500
55	221	APSTIVIGTK	10	0	985.581	Glean3_24042	Glean3_24042	yes	0.0046452	46.62	14														1			120580
56	29	APVPAPQIQGPIEQVK	16	0	1670.94	Glean3_00310	Glean3_00310	yes	8.0318e-38	52.86	4.25				3	1												1097500
57	97	AQAEANALYQAGEK	14	0	1462.71	Glean3_07441	Glean3_07441	yes	6.8078e-139	121.96	7.64	1		1	1	2	4	3		3	3	2		2				15262000
58	97	AQAEANALYQAGEKK	15	1	1590.8	Glean3_07441	Glean3_07441	yes	0.0039705	26.78	6						1											612860
60	168;201	AQQQQQQGGQPNYPGQGAGAGTR	23	0	2326.08	Glean3_21385;Glean3_16506	Glean3_16506	no	1.0191e-98	66.17	7.75			2	2	4	4	2	2	3	3	2	2	2				22024000
64	227	ARGPSLFGR	9	1	959.53	Glean3_24991	Glean3_24991	yes	0.0082226	43.22	7			1								1						0
66	89	ASDPVGEAACLECPSGLK	18	0	1859.84	Glean3_06145	Glean3_06145	yes	6.1586e-110	89.78	4	1		1	2	2	1											903100
67	170	ASINVEEAFVTLAR	14	0	1518.8	Glean3_17072	Glean3_17072	yes	0.0064806	44.4	13													1				79725
68	188	ASKPFDDGQNKPWYTK	16	2	1880.91	Glean3_19655	Glean3_19655	no	0.0048123	33.38	12.3												2	1				1533100
69	49	ASNPVSAIAGEDYAGISR	18	0	1776.86	Glean3_01796	Glean3_01796	yes	1.421e-84	86.94	4.33			1	2	3												992140
70	111	ASPGSITLAIR	11	0	1084.62	Glean3_09549	Glean3_09549	yes	8.1792e-11	89.05	9.58	1			1					1	3	2	3	1				36873000
71	116	ASQGDEISVAR	11	0	1131.55	Glean3_10203	Glean3_10203	no	3.2428e-17	68.81	12.3										2	2		2	2	1		4359600
72	116	ASSGLIHVVDK	11	0	1124.62	Glean3_10203	Glean3_10203	yes	3.8115e-18	71.7	11.7											2		1				1025100
73	130	ASSGQFDAVIQQNIGK	16	0	1661.84	Glean3_11963	Glean3_11963	yes	6.5283e-28	63.15	13													1				98534
75	156	ASWTRPTATDNSGR	14	1	1518.72	Glean3_15163	Glean3_15163	yes	0.0078566	38.6	5					1												39501
78	249	ATDSTLTLETLK	12	0	1291.69	Glean3_26949	Glean3_26949	yes	0.00144	62.25	4.33				2	1												438510
79	167	ATLSECDLTR	10	0	1164.54	Glean3_16397	Glean3_16397	yes	1.1269e-07	54.79	5.71	1		1		1	1	1		2								2025100
80	254	AVAVDLPGYGESK	13	0	1304.66	Glean3_27172	Glean3_27172	yes	2.0248e-19	59.81	12.7												1	2				2724500
81	149	AVDEVEPEVR	10	0	1141.56	Glean3_13857	Glean3_13857	yes	7.6935e-11	56.99	12.8												1	3				1330500
82	101	AVDQDNSNAITAQELR	16	0	1743.84	Glean3_07550	Glean3_07550	yes	1.2803e-264	126.41	11.1										5	5		3				6459200
83	172	AVDSLVPIGR	10	0	1025.59	Glean3_17605	Glean3_17605	yes	0.000204	30.91	14														1			455690
86	55	AVLVDLEPGTMDSVR	15	0	1600.81	Glean3_02788;Glean3_00062	Glean3_02788	no	1.129e-08	57.81	8.2	1							2		1				1			2595300
87	244	AVMFGVGADDAR	12	0	1207.57	Glean3_26072	Glean3_26072	yes	1.106e-11	54.49	4			1	3	1												3205400
88	89	AVTATGEGEWK	11	0	1147.55	Glean3_06145	Glean3_06145	yes	0.0093794	61.46	5					1												800230
89	189;232	AVYCMNALNK	10	0	1182.55	Glean3_19739;Glean3_25454	Glean3_25454	no	3.2003e-19	64.85	4.82	2	2	3	1	3	1	1	2	1	1							3652600
90	114	AWSDVSTLTFR	11	0	1281.64	Glean3_09925	Glean3_09925	yes	0.0037909	47.11	11.3									2	1	1			1	1		12459000
91	118	AYLPVNESFGFTADLR	16	0	1798.89	Glean3_10829	Glean3_10829	yes	1.2211e-70	95.76	12										1				1			1905400
92	205	CAEEYIGPVYR	11	0	1355.62	Glean3_22576	Glean3_22576	yes	8.5717e-05	44.06	3			1														28741
93	240	CAFPAITTLPK	11	0	1217.65	Glean3_25966	Glean3_25966	yes	6.7082e-26	45.51	8			2	2	2	2	1		1		2	1	1	1	1		8048800
94	146	CDTIIIANEGPAAENVEQEMFVNPEGTVSVVR	32	0	3487.66	Glean3_13822	Glean3_13822	yes	1.2056e-183	108.89	7.52			2	3	19	7	5	3	5	3	7	4	4				93557000
95	198	CEDGICITK	9	0	1094.47	Glean3_20978	Glean3_20978	yes	3.6835e-06	54.05	5				1	1	1											1193900
96	120	CEIDLGDIAHSYR	13	0	1547.7	Glean3_11106;Glean3_11107	Glean3_11106	yes	1.6718e-23	39.33	10.5										1	1						255550
97	198	CESSNICIPK	10	0	1206.54	Glean3_20978	Glean3_20978	yes	3.4357e-08	58.69	5.2				1	2	2											1987800
98	86	CEVPCSEGYYGR	12	0	1475.58	Glean3_06030	Glean3_06030	yes	7.7608e-06	35.84	5					2												665210
99	173	CEYYQTESQNVK	12	0	1547.66	Glean3_17630	Glean3_17630	yes	3.8768e-67	88.95	8.5		1	2	2	2	2	3	2	3	2	2	2	2	1	2		9760000
100	86	CGDPCPPGFYGEGCLQR	17	0	1968.79	Glean3_06030	Glean3_06030	yes	0.0033028	26.2	5					2												305560
101	201	CGFLVAWITR	10	0	1221.63	Glean3_21385	Glean3_21385	yes	0.0029841	48.49	7.5						1			1								284590
102	241	CIVILPSGVK	10	0	1084.63	Glean3_26000	Glean3_26000	yes	0.0067463	42.4	9									1								470380
103	72	CKEGLSFNVGNLPVSVAR	18	1	1946	Glean3_05228	Glean3_05228	yes	0.0035945	41.3	5					1												1690100
104	268	CKGGWFLIGQQCFK	14	1	1727.83	sp_Q26616	sp_Q26616	yes	0.0078566	20.79	12												1					32165
106	249	CLADQAGDVAFVK	13	0	1392.67	Glean3_26949	Glean3_26949	yes	0.0013968	54.93	4			1	1	1												333080
107	115	CLSSSVTDGTLR	12	0	1294.62	Glean3_10062	Glean3_10062	yes	0.0072598	53.83	3.5			1	1													371400
108	182	CMTLPGQMQMNGAVQK	16	0	1792.81	Glean3_18813	Glean3_18813	yes	6.4875e-13	35.79	8.57			1				1		1	3	1						1455500
109	218	CNIDASPSEVTIQWVVVPR	19	0	2169.09	Glean3_23910	Glean3_23910	yes	0.00023656	40.02	6.5						1	1										98674
110	214	CPINSYVVSYR	11	0	1356.65	Glean3_23115	Glean3_23115	yes	0.0069868	65.23	7.5						1			1								353100
111	86	CPVGSYGTDCSQK	13	0	1457.59	Glean3_06030	Glean3_06030	yes	0.0084172	62.14	5					1												279890
112	219	CQATTFGISHDTSIR	15	0	1692.79	Glean3_24019;Glean3_19665	Glean3_24019	yes	0.00014241	47.79	3.67			1	2													965810
114	100	CSAFCGTHGITFK	13	0	1484.65	Glean3_07494	Glean3_07494	yes	0.00072871	31.12	1.5	1	1															1412600
115	205	CSSLMPVLGDGDFR	14	0	1552.7	Glean3_22576	Glean3_22576	yes	0.0078566	41.25	4				1													227490
116	94	CVYGNQFISAR	11	0	1313.62	Glean3_06812	Glean3_06812	yes	9.1947e-58	64.22	11.6									2	2			2	1	1		5531700
117	212	CYQCFGLGSR	10	0	1246.52	Glean3_23052	Glean3_23052	yes	3.4357e-08	40.35	13													1				146210
118	248	DAAILIFANK	10	0	1074.61	Glean3_26944	Glean3_26944	yes	1.1269e-07	41.09	13													1				67781
119	174	DAAILVGDVAQCEYYQAESFNVK	23	0	2589.21	Glean3_17641	Glean3_17641	yes	4.3402e-31	50.37	11											2						145770
120	203	DAAVCFSQNPFQNR	14	0	1652.74	Glean3_22047	Glean3_22047	yes	3.0575e-21	67.41	10										3							760630
123	109	DAGVIAGLNVLR	12	0	1196.69	Glean3_09477;Glean3_05808;Glean3_16500;Glean3_09478	Glean3_09477	yes	5.2615e-55	92.41	5	1	1		1	1			1		1							1915800
124	107	DAGVISGLNILR	12	0	1226.7	Glean3_09164	Glean3_09164	yes	3.9245e-07	36.29	6						1											551010
126	76	DALQCTKPIFK	11	1	1319.69	Glean3_05538	Glean3_05538	yes	4.5501e-18	72.65	10			1	1			1	2	1	3			1	2	2		35194000
127	239	DCIGDTSGHFK	11	0	1235.52	Glean3_25962	Glean3_25962	yes	3.8115e-18	57.63	8						2				2							1462200
128	58	DCPIAVCSQGCQR	13	0	1549.64	Glean3_03504	Glean3_03504	yes	1.2345e-42	63.34	8.12				1	1	2	2	2	5	2	2						9497500
130	189	DDNVQVADLFCEPLYPSQAGPLEER	25	0	2861.32	Glean3_19739	Glean3_19739	yes	4.5643e-06	34.39	3			1														55795
131	197	DDSGVAEVDPEEVNK	15	0	1601.71	Glean3_20701	Glean3_20701	yes	7.5072e-13	70.96	13													2				574930
132	197	DDSGVAEVDPEEVNKYDK	18	1	2007.89	Glean3_20701	Glean3_20701	yes	0.0035945	25.77	5					1												323560
134	105	DENIKLDPELTK	12	1	1413.74	Glean3_08505	Glean3_08505	yes	3.9245e-07	31.71	5.8			1	3	1	1	1	2	1								2073100
135	147	DEPIWMLLK	9	0	1143.6	Glean3_13823	Glean3_13823	yes	0.0040973	41.26	6						2											935250
136	196	DFENSDNIIMSQAQLAK	17	0	1922.9	Glean3_20636	Glean3_20636	yes	5.769e-30	55.77	5.75				1		2	1										591270
137	84	DFLEDPIYAGK	11	0	1266.61	Glean3_05999	Glean3_05999	yes	8.9262e-11	47.79	7.5			1	1		1	1		1	2	1						681750
138	26	DFQHGSVVYK	10	0	1178.57	Glean3_00049	Glean3_00049	yes	0.0064455	23.13	9									1								93045
139	212	DFSQLPNIDEVR	12	0	1431.7	Glean3_23052	Glean3_23052	yes	2.0677e-21	45.5	10.1	2										1		3	1	1		2219200
140	29	DFTLECEASGFPTPK	15	0	1697.76	Glean3_00310	Glean3_00310	yes	2.8876e-23	43.21	5					2												161500
141	145	DGHIDASYNALYK	13	0	1465.68	Glean3_13821;Glean3_02088	Glean3_13821	yes	2.956e-119	88.42	7.08	5	6	10	43	145	13	37	66	24	5	14	11	14	16	12	4	2390400000
142	93;147	DGHIDKSFSELYR	13	1	1565.75	Glean3_06387;Glean3_13823	Glean3_06387	no	5.9968e-16	56.7	7.67			2	2		7	3	1		1		3			2		36633000
143	29	DGIEVDALDQYLFK	14	0	1624.8	Glean3_00310	Glean3_00310	yes	7.2557e-71	82.74	5.6			1	2	3		2	2									1705200
144	231	DGTHTELAGCHAPFR	15	0	1667.75	Glean3_25246	Glean3_25246	yes	0.00014241	45.78	11											1						338210
145	45	DGTRPSPGSIAR	12	1	1212.62	Glean3_01093;Glean3_11573	Glean3_01093	yes	0.001925	59.03	13													2				152880
146	129	DGVILGPR	8	0	825.471	Glean3_11877	Glean3_11877	yes	0.0056114	36.92	4				1													416920
147	143	DHSGQMGFTEFK	12	0	1382.59	Glean3_13716	Glean3_13716	yes	8.1336e-22	50.35	13													4				2747200
148	214	DIFGQQGQFR	10	0	1194.58	Glean3_23115	Glean3_23115	yes	0.0067463	24.31	5					1												11015
150	198	DILFWSEYR	9	0	1227.59	Glean3_20978;Glean3_13664	Glean3_20978	yes	0.0010306	27.89	6						1											12019
152	116	DIPTTNGVIQVIDR	14	0	1539.83	Glean3_10203	Glean3_10203	yes	4.0425e-51	76.11	11.7											2		1				1128400
153	111	DISQILDGCGR	11	0	1232.58	Glean3_09549	Glean3_09549	yes	3.568e-64	73.32	11											1						542390
154	196	DIVQFVPFR	9	0	1119.61	Glean3_20636	Glean3_20636	no	4.5085e-14	48.12	5.33	2		2	3	2	3	3	2			1						9975500
155	111	DKDISQILDGCGR	13	1	1475.7	Glean3_09549	Glean3_09549	yes	1.2345e-42	77.9	11.3										2	2		2				2991800
156	105	DKPSIINCLSLAVR	14	1	1584.87	Glean3_08505	Glean3_08505	yes	2.8046e-07	54.53	5.25			1		1	1	1										1645700
157	151	DLEKDVVSETSGHFK	15	1	1689.82	Glean3_14160	Glean3_14160	yes	6.2977e-43	46.3	8.25						1	1			2							1534000
158	56	DLFDDLYTNFR	11	0	1417.65	Glean3_03084	Glean3_03084	yes	3.8115e-18	38.8	9.75				1							2		1				294680
159	190	DLFFALGVNNQR	12	0	1392.71	Glean3_19987	Glean3_19987	yes	7.6078e-34	54.99	6	2		1	2							2		1				1221600
160	120	DLKGETSGDLKR	12	2	1317.69	Glean3_11106	Glean3_11106	yes	7.8071e-26	49.49	10										1							862490
163	189	DLNPCLSEDELTQSK	15	0	1747.79	Glean3_19739	Glean3_19739	yes	1.5726e-84	83.11	5.52	1	3	2	3	2	2	2	1	3	2							10482000
164	232	DLNPCLSEEELTQSK	15	0	1761.81	Glean3_25454	Glean3_25454	yes	2.5182e-37	63.08	4.5	1		1		1				1								533600
165	65	DLNPVTSYTIR	11	0	1277.66	Glean3_04758	Glean3_04758	yes	4.5501e-18	39.95	13													2				1249700
166	133	DLSVLTDAAEK	11	0	1160.59	Glean3_12356	Glean3_12356	yes	0.0062315	42.15	7.5							1	1									57531
169	135	DMLPTDLSCFYR	12	0	1516.67	Glean3_12518	Glean3_12518	yes	5.4685e-80	91.67	11.3				1		1	2	1	2	4	7	12	5	5	2		370360000
171	130	DMQSVFAAFK	10	0	1142.54	Glean3_11963	Glean3_11963	yes	0.00083172	51.79	11.8								1					3				1160400
173	142	DNEVFFIAETR	11	0	1339.64	Glean3_13670	Glean3_13670	yes	1.2138e-41	88.68	10.1	3	2	3	3	3	3	3	3	10	7	6	5	7	5	6	9	302710000
174	141	DNEVYFVTPK	10	0	1210.59	Glean3_13669	Glean3_13669	yes	3.4357e-08	64.83	11.6	1			1	1		1		1	2	3	2	1	3	4	3	134740000
175	260	DNGELTSHFWQSFPNK	16	0	1905.86	Glean3_28748	Glean3_28748	yes	5.8613e-05	39.82	8.8							1	2		1	1						1992200
176	73	DNGQITFAYK	10	0	1155.56	Glean3_05238	Glean3_05238	yes	0.000204	75.7	9.17	1						1		1			2		1			3326500
177	39	DNIQGITKPAIR	12	1	1324.75	Glean3_12144;Glean3_00685;Glean3_00768;Glean3_01725;Glean3_02504;Glean3_02699;Glean3_02794;Glean3_03064;Glean3_03833;Glean3_04941;Glean3_04970;Glean3_05173;Glean3_05210;Glean3_05424;Glean3_05591;Glean3_05704;Glean3_05933;Glean3_06061;Glean3_07314;Glean3_07489;Glean3_07705;Glean3_07762;Glean3_07815;Glean3_07953;Glean3_08055;Glean3_08489;Glean3_09329;Glean3_09565;Glean3_10745;Glean3_11273;Glean3_11…	Glean3_12144	yes	2.0677e-21	54.98	6.62	1	3						1		1				2			25975000
178	253	DNIVIGGQAGVYDPNR	16	0	1686.83	Glean3_27169	Glean3_27169	yes	1.5903e-95	80.85	9.71								3	1		1	2					1591100
179	210	DNSGTIDKNELK	12	1	1332.65	Glean3_22779	Glean3_22779	yes	0.0074018	48.79	14														1			377780
180	230	DPGQVTEGVR	10	0	1056.52	Glean3_25235	Glean3_25235	yes	6.4189e-35	64.65	9.33			1	1	2	1		1	1	1	1	1	3	2			6575000
181	156	DPGTDGVFIYGISYR	15	0	1658.79	Glean3_15163	Glean3_15163	yes	7.209e-62	83.86	5.09			2	2	3	2	1	1									1224500
182	77	DQEMAGTYPR	10	0	1166.5	Glean3_05577	Glean3_05577	yes	1.8355e-06	49.9	9									5								1104300
183	88	DQFYDALQYSFPR	13	0	1648.75	Glean3_06123	Glean3_06123	yes	1.3705e-87	93.01	6.2						4	1										1704900
184	147	DQNPQGQNPNGQPPQGGVTTSR	22	0	2276.05	Glean3_13823	Glean3_13823	yes	9.0655e-32	58.85	8.17						4	3	1		1	2		1				8669600
185	93	DQNPQGQNPNGQSPQGGVTTSR	22	0	2266.03	Glean3_06387	Glean3_06387	yes	7.0591e-87	85.31	7.71	3	1	3	2	5	9	8	4	3	3	5	2	2	2	3		202890000
187	134	DQQAGTSSGTKPIYR	15	1	1607.79	Glean3_12486	Glean3_12486	yes	0.0001984	82.17	12.7												1	2				517200
188	83	DQQHNNFQHNWLR	13	0	1735.79	Glean3_05991	Glean3_05991	yes	5.9968e-16	53.5	13												1	3	1			6016200
189	57	DQSTISNNLGGMYDQENEVR	20	0	2268.99	Glean3_03402	Glean3_03402	yes	1.1561e-114	69.59	10.7										1	2						1274300
190	69	DRMPSEEVIEDALR	14	1	1658.79	Glean3_04885	Glean3_04885	yes	3.231e-05	48.11	8								3									766410
191	111	DSAGYVGFVFK	11	0	1188.58	Glean3_09549	Glean3_09549	yes	8.9262e-11	68.23	10.4	1									3	2		2		1		8274000
192	116	DSDDQIFLNK	10	0	1193.56	Glean3_10203	Glean3_10203	yes	2.312e-19	62.77	12.3										1	3	3	1	2	1		8804400
193	116	DSDLSSVTLCMPSDK	15	0	1653.72	Glean3_10203	Glean3_10203	no	1.5638e-27	88.38	11.2										1	3		1				1598300
194	59	DSESNPDSGNFSLSVK	16	0	1681.74	Glean3_03555	Glean3_03555	yes	1.0766e-32	78.48	12.5											1		3				1189900
195	158	DSGYITNMFYLPITK	15	0	1761.86	Glean3_15404	Glean3_15404	yes	4.0056e-55	58.11	6.75	1		2	2									3				1723200
198	111	DSPGAMGGLR	10	0	959.449	Glean3_09549	Glean3_09549	yes	2.5036e-08	68.33	10.9										3	3		1				3879800
200	153	DSTLIMQLLR	10	0	1188.65	Glean3_14594;Glean3_03825;Glean3_22537	Glean3_14594	yes	6.6031e-40	59.91	8.48	3	2	1		1	2	1	2		3	1	3	2	2	1	1	23465000
203	230	DTCAQNPCFEGVR	13	0	1552.64	Glean3_25235	Glean3_25235	yes	1.5719e-10	62.44	10.7									1		1	1					1020200
204	135	DTKVEYYAHLPLR	13	1	1603.84	Glean3_12518	Glean3_12518	yes	1.8149e-27	55.48	12											5	6	1	2			47659000
205	250	DVAVVGQLIPSEVCER	16	0	1769.9	Glean3_26982	Glean3_26982	yes	1.2211e-70	65.53	5.38	1		1	1	2		1		2								2376400
210	70	DVDLLILTR	9	0	1056.62	Glean3_05008	Glean3_05008	yes	6.9425e-12	65.67	6.56					3	2	1	2	1								1239700
211	110	DVLAEVPDQVLGFMK	15	0	1659.85	Glean3_09516	Glean3_09516	yes	1.129e-08	46.29	7							5										1530000
213	246	DVQQLGNATMAYDDFITGTMSF	22	0	2424.06	Glean3_26365;Glean3_26366	Glean3_26365	yes	1.2244e-06	45.7	13													2				517650
214	151	DVVSETSGHFK	11	0	1204.57	Glean3_14160	Glean3_14160	yes	0.00025205	46.41	10										1							113930
215	115	DWGTNDCSHAEDVGVR	16	0	1816.74	Glean3_10062;Glean3_16374;Glean3_09354;Glean3_15153	Glean3_10062	yes	0.0097023	20.38	4				1													412810
216	40	DYDLTGTHIVADKPIAVLSGNK	22	1	2326.22	Glean3_00752	Glean3_00752	yes	5.0308e-41	46.42	7							3										1142900
217	110	DYISSTGGNVGLSQAR	16	0	1623.79	Glean3_09516	Glean3_09516	yes	0	114.08	7							4										1957200
218	128	DYLLALSGLDSSGSVPK	17	0	1720.89	Glean3_11588	Glean3_11588	yes	1.3102e-242	128.56	7.36	2	3	5	4	3	3	3	3	3	3	4	5	3	1			24045000
219	88	DYLPTLQTQTGDIK	14	0	1591.81	Glean3_06123	Glean3_06123	yes	7.2557e-71	70.23	6.75						3			1								3611000
220	221	DYNSLVDSGIYVK	13	0	1471.72	Glean3_24042	Glean3_24042	yes	2.0248e-19	59.33	12.5												1	1				1007100
222	87	DYQNVLR	7	0	906.456	Glean3_06103	Glean3_06103	yes	0.0089283	32.26	5					1												491010
223	245	DYTELCIGY	9	0	1132.47	Glean3_26140	Glean3_26140	yes	3.6835e-06	48.63	12												2					488750
224	116	EAANIAEQVDLR	12	0	1327.67	Glean3_10203	Glean3_10203	yes	2.1664e-33	93.55	12.5										1	5	1	3	2	1	1	17632000
225	31	EACLTSQCDTSEGER	15	0	1741.69	Glean3_00437	Glean3_00437	yes	0.00037134	48.9	4				1													191860
226	60	EAFTDADNFGVSFPMDLDVR	20	0	2245	Glean3_03914;Glean3_05017	Glean3_03914	yes	1.598e-30	41.81	12											2	1	2				1825000
227	178	EAGAICQMPGYEGCYK	16	0	1832.75	Glean3_18516	Glean3_18516	yes	1.3016e-56	51.69	8.5								1	1								530690
228	209	EALENANTNAEVLK	14	0	1514.76	Glean3_22778	Glean3_22778	yes	8.0609e-05	80.1	11.3											2	1					1097200
229	227	EALNNVYCCGTSTNK	15	0	1729.74	Glean3_24991	Glean3_24991	yes	8.0348e-07	67.05	15															2		977320
230	173	EANLFTADQNLNGETAR	17	0	1862.88	Glean3_17630	Glean3_17630	yes	2.723e-21	88.98	7.69			2	2	1		4	2	2				1	1	1		2990100
231	121	ECTTAVIPAQVHCTK	15	0	1713.82	Glean3_11147;Glean3_15227	Glean3_11147	yes	0.0055774	38.01	6.5					1	1	1	1									704770
232	211	EDYIPLVVELQNLDDGQVVK	20	0	2285.18	Glean3_23016	Glean3_23016	yes	1.178e-30	47.5	8.8			1			1					1	2					897750
233	147	EFGDSDPESITFIPPEK	17	0	1906.88	Glean3_13823	Glean3_13823	yes	2.2272e-80	82.21	8.69	3	2	6	5	8	14	9	6	10	7	6	6	6	7	9	2	335820000
234	252	EFICALSVTSR	11	0	1281.64	Glean3_26993	Glean3_26993	yes	8.5717e-05	53.61	13													1				20165
235	32	EFNQDAQLPVTITSNRPLLVMQYGK	25	1	2861.47	Glean3_00438	Glean3_00438	yes	0.0049307	33.97	8								2									932810
236	72	EGLSFNVGNLPVSVAR	16	0	1657.88	Glean3_05228	Glean3_05228	yes	1.0766e-32	104.25	5.62	1		1	4	3	2	2	1		1	1						15765000
237	247	EHPQDTVGVVGGIVTFR	17	0	1809.94	Glean3_26703	Glean3_26703	yes	4.1455e-07	56.74	13													1				608910
238	239	EIHEINEEYKK	11	1	1430.7	Glean3_25962	Glean3_25962	yes	0.0037909	43.08	10										1							38912
239	105	EIMSDYMINPGLVK	14	0	1608.79	Glean3_08505;Glean3_18130	Glean3_08505	no	2.8046e-07	66.53	6			2	2					1				1				805990
241	75	EITDCQSDANVICK	14	0	1651.72	Glean3_05420	Glean3_05420	yes	1.6869e-25	77.09	3.43	1	1	1	2	2												1657900
242	55	EIVHLQAGQCGNQIGAK	17	0	1821.92	Glean3_02788	Glean3_02788	no	5.769e-30	60.04	6		1								1							2760600
243	170	EKGEQLAIEYGIK	13	1	1476.78	Glean3_17072	Glean3_17072	yes	0.0080833	31.38	13													1				129930
244	140	ELAEDGYSGVEVR	13	0	1422.66	Glean3_13662	Glean3_13662	yes	6.1811e-67	102.22	8.67		1								1				1			3256400
245	237	ELAVEHVNQGK	11	0	1222.63	Glean3_25926	Glean3_25926	yes	8.1792e-11	53.2	7.17					3	1			1				1				1369800
246	145	ELCSVEVGSQPIAVR	15	0	1642.83	Glean3_13821	Glean3_13821	yes	1.3466e-101	106.79	9.31	4	2	4	6	5	4	4	5	5	6	6	16	8	6	5	2	1344700000
247	240	ELFLQDNLINSVSR	14	0	1646.86	Glean3_25966	Glean3_25966	yes	5.4456e-90	110.33	6.88	4	2	4	2	3	2	3	1	2		2	1	2	2	2		15573000
248	164	ELGLDTFLTTFYGSAR	16	0	1789.89	Glean3_15937	Glean3_15937	yes	0.0034498	64.22	1	1																99611
249	130	ELICIDGTIPVLYK	14	0	1632.88	Glean3_11963	Glean3_11963	yes	7.1577e-05	60.44	13													1				73442
250	29	ELQAEVGDSTR	11	0	1203.57	Glean3_00310	Glean3_00310	yes	8.9262e-11	61.55	5.17				3	1	1		1									1796500
251	143	ELWGVLNQWK	10	0	1271.67	Glean3_13716	Glean3_13716	yes	0.0046452	40.39	12												1					35371
252	70	ELYAGYDWQDK	11	0	1386.61	Glean3_05008	Glean3_05008	yes	8.5717e-05	39.58	10.5								1					1				1179200
253	102	EMYVLEISDNPGVHEVGEPEMK	22	0	2501.15	Glean3_07682	Glean3_07682	yes	5.6895e-25	70.56	11.1							2	5	2	1	2	7	4	4	1		20098000
254	65	ENPTLHQCPSNMVVNANPK	19	0	2149	Glean3_04758	Glean3_04758	yes	0.00023656	39.85	7							1										432580
257	150	EQINQITSYIDASNVYGSHK	20	0	2266.09	Glean3_13889	Glean3_13889	yes	0.00034112	25.23	4				1													166350
258	194	EQPESATAIAGETIELHCAVNNQADLK	27	0	2908.39	Glean3_20457	Glean3_20457	yes	0.0016239	36.25	10										1							294630
259	26	EQVFSINGLYLPK	13	0	1506.81	Glean3_00049	Glean3_00049	yes	0.006483	63.44	14														1			68105
260	30	ESEIENVLQTVNFEPAR	17	0	1973.97	Glean3_00434	Glean3_00434	yes	7.5719e-58	90.98	5.38	7	3	6	5	6	3	5	2	2	2	1			2	1		72285000
261	202	ESLYTCCEGWELQK	14	0	1801.77	Glean3_21824	Glean3_21824	yes	5.0829e-40	57.57	9.57	1		1				1		1	3	2	3	2				2601600
262	63	ESTLHLVLR	9	0	1066.61	Glean3_21496;Glean3_04721;Glean3_18079;Glean3_15276	Glean3_21496	yes	0.00022238	57.89	10.8					1		1	1		1	1	2		2	1		7376200
264	55	EVDEQMLNVQNK	12	0	1445.68	Glean3_02788;Glean3_00062;Glean3_14285	Glean3_02788	no	1.1223e-05	59.47	11.5								1		1				2			3082000
266	211	EVFVSILDIDDETPR	15	0	1746.87	Glean3_23016	Glean3_23016	yes	1.5726e-84	82.74	3.5			1	1													879560
267	196	EVLAEIPDQLVSYMK	15	0	1733.89	Glean3_20636	Glean3_20636	yes	0.0074934	41.6	7							2										107870
268	232	EVLVENVFGGQECPSQVELR	20	0	2288.11	Glean3_25454	Glean3_25454	yes	6.243e-169	100.09	5.52	2	1	4	3	3	3	2	1	5	1							18372000
270	54	EWLEGVTNVDR	11	0	1316.64	Glean3_02783	Glean3_02783	yes	4.5501e-18	69.41	3.33	1		1			1											1541700
271	157	EWQIISAGRPVEK	13	1	1511.81	Glean3_15321	Glean3_15321	yes	0.0016065	45.75	10										1							407040
272	37	EYDLDSQELLSGELR	15	0	1765.84	Glean3_00619	Glean3_00619	yes	1.5638e-27	84.84	9.5					1			2			1	1	1				1688700
277	60	FAIQNENHETILR	13	0	1583.81	Glean3_03914;Glean3_05017	Glean3_03914	yes	2.1305e-32	72.93	9.83			1	1					1	1	5	2	1				28428000
279	72	FANYFQGYLAGLSVLPGQIETPEVVSCMVR	30	0	3344.66	Glean3_05228	Glean3_05228	yes	0.0012195	21.58	5					1												130970
280	201	FARPNIVR	8	1	971.566	Glean3_21385	Glean3_21385	yes	0.0052121	24.65	13													1				2413400
282	168;201	FATTQGNCAAQFGHR	15	0	1664.75	Glean3_21385;Glean3_16506	Glean3_16506	no	7.209e-62	126.02	8.74	2		2	2	4	4	4	4	5	4	3	4	4	2	3		403910000
283	105	FCANSHAGQGNIYK	14	0	1565.7	Glean3_08505	Glean3_08505	no	6.4683e-07	29.57	12.5										1	1			1	1		191570
284	260	FDELEQR	7	0	935.435	Glean3_28748	Glean3_28748	yes	0.0055201	47.3	9.33						1			1				1				29281000
285	171	FDILDAER	8	0	977.482	Glean3_17083;Glean3_09119	Glean3_17083	yes	0.0058999	37.04	12												1					834340
286	182	FDLLRPIGGNR	11	1	1256.7	Glean3_18813	Glean3_18813	yes	0.0085125	36.65	9.78			1	1				1	2		1			2		1	96500000
288	112	FDNAAAEVCR	10	0	1151.5	Glean3_09922	Glean3_09922	yes	2.7247e-11	71.2	11.5										1	2	2	1				1999100
289	93;147	FDSPRPVTDIAECGR	15	1	1718.8	Glean3_06387;Glean3_13823	Glean3_06387	no	1.5638e-27	60.63	8.33	3	1	2	2	4	4	2	2	5	4	3	2	5	2	2		497110000
290	132	FDVTSALHAQSSTR	14	0	1518.74	Glean3_12138	Glean3_12138	yes	7.1577e-05	41.05	3			3														5871600
291	185	FEADVLHSLAK	11	0	1228.65	Glean3_19319	Glean3_19319	yes	0.0028256	33.68	7			1	1		1					2						2118800
292	163	FEDQNPNQGlean3_R	12	0	1469.73	Glean3_15906	Glean3_15906	yes	0.00144	38.21	11											2						2675600
293	107	FEELCGDLFR	10	0	1284.58	Glean3_09164	Glean3_09164	yes	0.0067463	32.02	6						1											17601
294	131	FEIWDTAGQER	11	0	1350.62	Glean3_12112;Glean3_27060	Glean3_12112	yes	2.4238e-25	66.94	10										1							822450
295	196	FELYDIDSK	9	0	1128.53	Glean3_20636	Glean3_20636	yes	0.00019555	56.8	6				1		2	2										2443300
297	141	FEYTSSTR	8	0	989.445	Glean3_13669	Glean3_13669	yes	0.0010819	45.59	14.5														1	1		932400
298	86	FFGQGCMTECSCK	13	0	1610.6	Glean3_06030	Glean3_06030	yes	6.3488e-16	58.46	5					1												24140
299	168;201	FFHNCETIVIANK	13	0	1591.78	Glean3_21385;Glean3_16506	Glean3_16506	no	1.5508e-56	64.5	13.2													4	1			3860200
300	68	FFIQDPKPVYSIGDR	15	1	1780.91	Glean3_04879	Glean3_04879	yes	7.209e-62	43.14	5				1		1											627950
302	111	FGDQILQINGENVAGYSK	18	0	1951.96	Glean3_09549	Glean3_09549	yes	1.1528e-60	84.3	11.2										4	6	1	3				5119200
303	41	FGGSLLHEIPR	11	0	1224.66	Glean3_00827;Glean3_00826	Glean3_00827	yes	0.00018604	41.15	16																2	1349800
304	86	FGIGCIEECR	10	0	1239.54	Glean3_06030	Glean3_06030	yes	0.0046452	46.77	4.5				1	1												862200
305	258	FGSLDENEDANLDSK	15	0	1652.72	Glean3_28184	Glean3_28184	yes	1.3466e-101	103.99	9.25			1	1			1	3	1		1		3	1			2756700
306	120	FGTDESEFQR	10	0	1214.52	Glean3_11106	Glean3_11106	yes	0.0067463	74.96	11											2						2461900
307	260	FGVDFLGCDPNK	12	0	1367.62	Glean3_28748	Glean3_28748	yes	1.106e-11	60.01	10.8							1	2	1				2	2			8057100
308	120	FINDPIQYYVDK	12	0	1513.75	Glean3_11106	Glean3_11106	yes	2.688e-142	80.31	10										2							461460
309	201	FIQVVDYSR	9	0	1125.58	Glean3_21385	Glean3_21385	yes	1.7028e-50	59.58	9.53	1		2	2	2	2	2	1	3	4	2	3	3	4	3		569110000
310	126	FISESPEDSQVGIASYSNAGR	21	0	2213.02	Glean3_11332	Glean3_11332	yes	3.2279e-16	58.49	13.9													3	2	2		781100
312	220	FKIETEAEGYCNPR	14	1	1712.78	Glean3_24022	Glean3_24022	yes	8.0609e-05	47.36	9			1												1		493530
313	82	FKPDQPQQNAHR	12	1	1464.72	Glean3_05990	Glean3_05990	yes	1.106e-11	60.49	10.5							1	1	2	4	4	3	2				54884000
314	76	FLDMHGNR	8	0	988.455	Glean3_05538	Glean3_05538	yes	5.7283e-10	39.65	11.4				1				1	3	4	1	2	4	2	3		11702000
317	198	FLLFGQGYPGSVR	13	0	1439.76	Glean3_20978	Glean3_20978	yes	0.00072871	46.8	2.2	2	1	1	1													479040
318	174	FLQEQWEAYDGCYIR	15	0	1976.87	Glean3_17641	Glean3_17641	yes	1.4106e-06	52.66	6.25			1				2	1									111680
319	72	FLQNSYEATVEEGTVPHK	18	0	2047.99	Glean3_05228;Glean3_23005	Glean3_05228	yes	2.6077e-74	74.7	6.58			3	3	4	2	2	1			1	1	1	1			36761000
320	32	FMFAMPSNFNVASK	14	0	1589.74	Glean3_00438	Glean3_00438	yes	8.1076e-97	58.89	8.82							2	4	2	2			1				4244600
321	145	FNAPAEVQR	9	0	1030.52	Glean3_13821;Glean3_02088	Glean3_13821	yes	2.9617e-09	67.49	6.71	1	2	2	5	4	4	2	3	1	1	1	2	1	2			958200000
322	168;201	FNTMTNRPFLNGVR	14	1	1665.84	Glean3_21385;Glean3_16506	Glean3_16506	no	0.0078566	26.79	12.5												1	1				1851500
323	65	FNVIVEDR	8	0	990.513	Glean3_04758	Glean3_04758	yes	0.0052121	43.14	11.5											1	1					221160
324	215	FNVWDTAGQEK	11	0	1293.6	Glean3_23217	Glean3_23217	yes	0.0037909	49.94	10										1							1517700
325	55	FPGQLNADLR	10	0	1129.59	Glean3_02788;Glean3_00062;Glean3_14285	Glean3_02788	no	0.0041992	51.18	14														1			0
326	260	FPMELISR	8	0	991.516	Glean3_28748	Glean3_28748	yes	4.4013e-09	47.88	9.69							1	5	2	3	2	1	2				32873000
327	177	FPNIGTGGYPGSVFPHGPGYPR	22	0	2273.1	Glean3_18406;Glean3_18407	Glean3_18406	yes	3.8395e-201	82.73	10.6	3		2	1	3	3	2	2	3	4	26	12	6	9	5	1	633220000
328	130	FQAEMDSLTATK	12	0	1340.63	Glean3_11963	Glean3_11963	yes	3.4492e-37	53.15	13													3				599400
329	81	FQHNFLTFTGGANNK	15	0	1694.82	Glean3_05989	Glean3_05989	yes	8.8807e-134	86.02	11.5	1		1	1			3			1	2	3	5	6	5		174800000
330	114	FQNQEMAGTYPR	12	0	1440.65	Glean3_09925	Glean3_09925	yes	5.2615e-55	87.23	9.43									4	3							3246300
332	62	FQVDDYIPLK	10	0	1236.64	Glean3_07341;Glean3_04145	Glean3_07341	yes	0.00046644	44.42	3			1														64086
333	77	FRDQEMAGTYPR	12	1	1469.67	Glean3_05577	Glean3_05577	yes	1.676e-17	60.7	9.25									3	1							1589700
334	261	FRNSQLVQGYPVR	13	1	1562.83	Glean3_28749	Glean3_28749	yes	0.006483	49.31	9									1								70827
335	82	FSAQAVPGQR	10	0	1059.55	Glean3_05990	Glean3_05990	yes	6.4189e-35	69.92	8.68	2	3	2	3	2	1	3	3	2	3	3	2	5	2	2	2	945350000
336	82	FSAQAVPGQRPGFGMPPR	18	1	1898.96	Glean3_05990	Glean3_05990	yes	0.00034708	38.83	11.4			1	1					1	1	6	3	2	2	2	1	506870000
337	241	FSIAGDSNLGEHDLMIR	17	0	1873.9	Glean3_26000	Glean3_26000	yes	8.2379e-282	69.89	11.8										2	6	4	3	2			24767000
338	194	FTCVATNPALQQPSTCSLTPLR	22	0	2461.21	Glean3_20457	Glean3_20457	yes	1.8332e-52	71.11	8				1	2	2	1		4	1	1			1			17969000
339	198	FTGEVTELSTVTHR	14	0	1575.79	Glean3_20978	Glean3_20978	yes	2.8046e-07	38.25	4.33			2				1										1821100
340	211	FTITQLPIHGNILR	14	0	1621.93	Glean3_23016	Glean3_23016	yes	7.1577e-05	43.49	4			1		1												1650000
341	142	FTLNTDDVR	9	0	1079.52	Glean3_13670	Glean3_13670	yes	2.9617e-09	69.45	9.68	2	1	2	2	1	1	1	2	4	3	3	3	5	5	2	1	1095400000
342	74	FTQAGSEVSALLGR	14	0	1434.75	Glean3_05296	Glean3_05296	yes	4.4728e-15	70.6	9.67	1													2			588240
343	59	FTSINDLVDYHK	12	0	1450.71	Glean3_03555	Glean3_03555	yes	7.7608e-06	34.76	12.3											1		2				579930
344	223	FTYQIVSR	8	0	1012.53	Glean3_24564	Glean3_24564	yes	0.00019931	41.45	5				1		1											403790
345	206	FVIAGNEIK	9	0	989.555	Glean3_22588	Glean3_22588	yes	0.0072293	23.79	7							2										509100
346	224	FVLEANVFNYLK	12	0	1455.78	Glean3_24565	Glean3_24565	yes	6.5244e-38	56.51	12.3												2	1				233050
347	268	FVNWAPR	7	0	888.461	sp_Q26616	sp_Q26616	yes	0.004591	51.56	2.67	1		1	1													377090000
348	87	FVSNDFDVR	9	0	1097.51	Glean3_06103	Glean3_06103	yes	3.6835e-06	49.67	9.7			1	2	2								1		1	3	9374400
349	41	FWVQEGNSCYLFDSGAFLR	19	0	2295.04	Glean3_00827;Glean3_00826	Glean3_00827	yes	2.2918e-32	80.48	11.2						1			2	4	1	1	3	3			4965400
350	192	FYNDLTQILVK	11	0	1352.73	Glean3_20140;Glean3_09210	Glean3_20140	yes	2.4262e-25	57.87	4.6				2	3												1006800
351	190	GAEQVLEFSFR	11	0	1281.64	Glean3_19987	Glean3_19987	yes	8.9262e-11	81.78	5.13	3	1	2	3	2					1	2	1					5310000
352	240	GAFSSMTQLQTLR	13	0	1438.72	Glean3_25966	Glean3_25966	yes	2.9667e-48	90.47	8.67	2	2	2	3	2	3	2	2	4	3	4	4	4	3	2		15216000
353	239	GAGTDDDTLIR	11	0	1132.54	Glean3_25962;Glean3_00475	Glean3_25962	yes	8.1792e-11	91.32	5.5	1			1	2	2	1			1							10177000
354	120	GAGTDEDAILEILCAR	16	0	1702.82	Glean3_11106	Glean3_11106	yes	0.0065057	49.62	11											1						177710
355	229	GAIIMELESK	10	0	1089.57	Glean3_25068	Glean3_25068	yes	7.5296e-23	74.76	8.38	4	1	2	3	2	3	3	3	5	4	2	3	5	3	2		62200000
356	261	GAPSNIDAIFEK	12	0	1260.63	Glean3_28749	Glean3_28749	yes	0.0018268	56.8	10.7										2		1					6846200
357	261	GAPSNIDAIFEKPGGTTVMIK	21	1	2145.11	Glean3_28749	Glean3_28749	yes	1.1588e-99	60.31	10	1		1	1	1	1	3	6	13	6	6	7	5	4	3		441440000
359	231	GAVWNQVSNK	10	0	1101.56	Glean3_25246	Glean3_25246	yes	5.2103e-11	65.96	12.3										2	1			2	1		3584100
360	93;147	GDEFPEDYWLTAK	13	0	1569.7	Glean3_06387;Glean3_13823	Glean3_06387	no	1.5508e-56	58.82	7.47	3		3	5	5	10	5	4	7	3	4	3	2	2	1		55891000
362	134	GDSAHVGDVYVIK	13	0	1358.68	Glean3_12486	Glean3_12486	yes	2.0248e-19	56.62	12.7												1	2				697300
363	157	GDYYVINHEGER	12	0	1450.65	Glean3_15321	Glean3_15321	yes	1.2022e-21	51.01	10										4							1787300
364	149	GEFTSVEDFMK	11	0	1288.56	Glean3_13857	Glean3_13857	yes	0.0085125	34.26	12												1					53456
365	237	GEGTCSFSTAQGHGTVDGTGIAPK	24	0	2334.05	Glean3_25926	Glean3_25926	yes	7.9634e-24	49.95	5.33			1	1	1	2		1									7591100
366	106	GEGVMGLQR	9	0	945.47	Glean3_08857	Glean3_08857	yes	0.0060746	31.89	13													1				89057
367	261	GELYTFSGALMWR	13	0	1529.73	Glean3_28749	Glean3_28749	yes	8.6112e-56	79.38	10.3									6	2	4	2	1				3481200
368	173	GEMSELDDAGTYFDAK	16	0	1747.72	Glean3_17630	Glean3_17630	yes	3.5371e-16	73.08	14.5														2	2		598910
369	173	GEMSELDDAGTYFDAKPLK	19	1	2085.96	Glean3_17630	Glean3_17630	yes	3.5083e-43	57.57	10.5			1	1	1									3	2		3212800
370	76	GEPIPSITASTANLNYAHAPR	21	0	2179.1	Glean3_05538	Glean3_05538	yes	3.2279e-16	55.94	6.9			1	1		2	2	2	1		1						19461000
371	186	GFLATFTQF	9	0	1030.51	Glean3_19369	Glean3_19369	yes	0.00019555	52.35	14														1			245270
372	245	GFNPDILDAVCAIANK	16	0	1716.85	Glean3_26140	Glean3_26140	yes	5.3806e-87	64.6	11.4											4	3					11472000
373	93;147	GFQKYDIESFR	11	1	1388.67	Glean3_06387;Glean3_13823	Glean3_06387	no	8.5717e-05	35.32	7					1	2	2	2	1								3936300
374	254	GFVPVAPVGTNK	12	0	1184.66	Glean3_27172	Glean3_27172	yes	1.1223e-05	43.11	12.3												2	1				3299900
375	217	GGAEPDWVQTER	12	0	1343.61	Glean3_23466;Glean3_18461	Glean3_23466	yes	0.0009104	50.54	10										1							803030
376	194	GGDPPATLSWVR	12	0	1254.64	Glean3_20457	Glean3_20457	yes	3.8768e-67	85.86	8.38			1	2	2	1	2	2	3	2	2	2	2				28453000
377	135	GGGLPFDAK	9	0	860.439	Glean3_12518	Glean3_12518	yes	0.00019555	57.11	12.5										1	1			1	1		183570000
378	177	GGGTIPGVSAGAGGGVGGGGGGVR	24	0	1809.91	Glean3_18406;Glean3_18407	Glean3_18406	yes	7.5877e-140	107.94	10.9	2								3	3	5	4	2	6			86636000
379	177	GGGTIPGVSAGAGGGVGGGGGGVRPGK	27	1	2092.08	Glean3_18406;Glean3_18407	Glean3_18406	yes	1.2386e-38	81.74	12											6	2	2	2			119340000
380	177	GGGTIPGVSAGAGGGVGGGGGGVRPGKPNFGLPGSGGGGTGFGGGPGGAGGAGGAGGAGGAGGR	64	2	4858.34	Glean3_18406	Glean3_18406	yes	6.7752e-26	46.49	11.6										4	14	5	3	3			250850000
381	96	GGIAAVQER	9	0	899.482	Glean3_07355	Glean3_07355	yes	0.0072293	60.63	15															1		131190
383	93	GGTGWNNQGNNQGPNQGPNQGPNQGPNR	28	0	2858.26	Glean3_06387	Glean3_06387	yes	1.2023e-74	90.12	5.9	6	1	5	4	6	8	4	4	5	4	3						180530000
384	93	GGTGWNNQGNNQGPNQGPNQGPNR	24	0	2462.08	Glean3_06387	Glean3_06387	yes	4.8152e-94	84.4	7.02	3	2	4	2	4	5	3	2	6	3	3	2	2	1			291110000
385	93	GGTGWNNQGPNQGGR	15	0	1498.67	Glean3_06387	Glean3_06387	yes	7.3354e-08	80.46	6.62	4	3	5	3	5	6	3	3	4	3	3	3	2	1			342440000
386	93	GGTGWNNQGPQGGGAR	16	0	1512.68	Glean3_06387	Glean3_06387	yes	5.1442e-11	88.9	6.39	4	3	3	2	3	2	2	2	4	2	3	1	2				143230000
388	142	GGVSYFLIDK	10	0	1097.58	Glean3_13670	Glean3_13670	yes	5.2103e-11	81.86	9.54	3	1	2	2	3	3	3	3	3	3	3	4	6	4	4	3	638450000
389	268	GGWFLIGQQCFK	12	0	1439.7	sp_Q26616	sp_Q26616	yes	2.0533e-14	83.72	7.53	2	5	2	3	2	2	2	1	3	2	3	3	3	3			137940000
390	182	GGWGAGAGTGQGAGGGWGGQNPQNPGAGGGR	31	0	2650.18	Glean3_18813	Glean3_18813	yes	2.4042e-105	89.9	10.4	1				1	1		3	4	2	2	2	3	6			34120000
391	182	GGWGQGGQGQGGQGGR	16	0	1442.64	Glean3_18813	Glean3_18813	yes	1.2256e-43	95.95	10.6				1	1	1	1	1	2	2	1		4	4	1		20632000
392	211	GHLESTDNPGMPINSFTQLDLAGSK	25	0	2628.25	Glean3_23016	Glean3_23016	yes	4.0327e-19	60.8	4.6			1	1	2	1											1446800
393	82	GHLIVTK	7	0	766.47	Glean3_05990	Glean3_05990	yes	0.0089283	35.53	10.7									1		1	1					22280000
394	230	GICQPICER	9	0	1131.52	Glean3_25235	Glean3_25235	yes	0.0040973	40.32	4				1													346040
395	111	GIFITFVMK	9	0	1054.59	Glean3_09549	Glean3_09549	yes	0.0060746	33.68	11.7											2		1				2885300
396	177	GIHPAAGGPAYNGR	14	0	1336.66	Glean3_18406;Glean3_18407	Glean3_18406	yes	5.6329e-18	62.78	12										2	5	1	3	3			38840000
397	166	GIISSVDYDGGGIR	14	0	1407.7	Glean3_16181	Glean3_16181	yes	0.0078566	53.41	13													1				61396
398	142	GIQSLYGAR	9	0	963.514	Glean3_13670	Glean3_13670	yes	4.7823e-16	57.07	8.8	3	3	3	2	2	3	3	2	3	3	3	3	3	4	3	3	1002600000
399	213	GIYAYGFEKPSAIQQR	16	1	1826.93	Glean3_23083	Glean3_23083	yes	0.0063949	25.16	14														1			459410
400	155	GLFIIDDK	8	0	919.501	Glean3_14869;Glean3_06211	Glean3_14869	yes	4.2492e-12	38.22	7.8	1	2	2	2		1	2	1	1	2		2	2		2		16355000
401	242	GLGTDEATLVEVLCTR	16	0	1732.87	Glean3_26001	Glean3_26001	yes	3.8204e-05	81.83	8.5						1	1			1	1						776120
402	120	GLGTDEAVLVR	11	0	1128.61	Glean3_11106;Glean3_11107	Glean3_11106	yes	5.789e-17	67.31	10.6										2	3						8989600
403	145	GLKIDASSADR	11	1	1131.59	Glean3_13821;Glean3_02088	Glean3_13821	yes	0.00018604	51.54	4.5				1	1												112820
404	261	GLKVWSDVTPLK	12	1	1341.77	Glean3_28749	Glean3_28749	yes	3.9245e-07	42.33	10									1		1						898500
405	198	GLNVIEVSR	9	0	985.556	Glean3_20978	Glean3_20978	yes	0.0096354	35.07	1	1																765560
406	105	GLSTLVEEADAGSDYR	16	0	1681.78	Glean3_08505	Glean3_08505	no	2.5564e-63	96.84	6.38	1		1	2	3	2			2				2				2900700
407	158	GLVINGEGFNLQEK	14	0	1516.79	Glean3_15404	Glean3_15404	yes	1.4659e-10	80.7	3.33	1			1	1												522470
408	137	GLVLDAVDITSPPSVIR	17	0	1750.98	Glean3_13077	Glean3_13077	no	1.4988e-20	58.38	3.12	3		1	2	1	1											780770
409	239	GMGTDEQAVINLITAR	16	0	1687.86	Glean3_25962	Glean3_25962	yes	0.0065057	53.06	6.5						1	1										392860
410	93	GMNPPNSGPGFNPGQGQGQTQWQR	24	0	2539.14	Glean3_06387	Glean3_06387	yes	2.9711e-94	73.08	7.77			1	2	3	10	4	2	4	2	2	2	2	1			122570000
411	93	GMNPPNSGPGFNPGQGQGQTQWQRPGQR	28	1	2977.38	Glean3_06387	Glean3_06387	yes	3.1393e-54	104.33	6.14						6	1										24618000
412	141	GNDAVSNALQTESVFVDMQDIPDAAFIR	28	0	3022.43	Glean3_13669	Glean3_13669	yes	3.5842e-47	67.61	11.1								1	5	6	5	6	4	3			42173000
413	119	GNDVMLLQLK	10	0	1129.62	Glean3_11039	Glean3_11039	yes	0.0046452	50.96	12										1				1			414460
414	253	GNFGGNLFWIK	11	0	1251.64	Glean3_27169	Glean3_27169	yes	0.0039744	54.6	12												1					241770
415	174	GNIVQTYPAVEYDFMPNR	18	0	2112.99	Glean3_17641	Glean3_17641	yes	6.7733e-31	49.14	15															1		83719
416	259	GNVGFVFTK	9	0	967.513	Glean3_28366	Glean3_28366	yes	0.0040973	42.67	14														1			412530
417	100	GNWSGCQFDSK	11	0	1284.52	Glean3_07494	Glean3_07494	yes	0.0093794	39.51	14														1			51398
418	145	GPECESLAVGDVQGR	15	0	1572.72	Glean3_13821;Glean3_02088	Glean3_13821	yes	2.6828e-125	120.54	7.58	4	4	4	8	16	4	4	8	6	4	4	5	3	4	4	2	1494800000
419	145	GPECESLAVGDVQGRK	16	1	1700.82	Glean3_13821;Glean3_02088	Glean3_13821	yes	0.0071684	32.59	5					1												28319
420	147	GPGFNPGQGQGQTQWQR	17	0	1841.86	Glean3_13823	Glean3_13823	yes	2.6903e-99	104.79	7.96	1		4	3	5	6	4	2	6	4	4	4	4	1			316830000
421	147	GPGFNPGQGQGQTQWQRPGQR	21	1	2280.09	Glean3_13823	Glean3_13823	yes	0.0098932	26.97	7							1										3373200
422	147	GPGGGGHGMNPPNR	14	0	1303.58	Glean3_13823	Glean3_13823	yes	7.1577e-05	48.89	8.38					1	2	1		1	1	1		1				5637200
423	208	GPGGGPQFNPR	11	0	1082.53	Glean3_22631	Glean3_22631	yes	2.4238e-25	63.38	6.37	1	2	1	3	1	2	1	2	1	3	2						9738300
424	238	GPLSSDHIWLTR	12	0	1380.71	Glean3_25927	Glean3_25927	yes	0.001925	31.68	5					1												538770
425	238	GPLSSDHIWLTRPR	14	1	1633.87	Glean3_25927	Glean3_25927	yes	0.0084751	34.62	7							1										391030
426	122	GPNMCTVSFQNR	12	0	1409.62	Glean3_11163	Glean3_11163	yes	0.001925	87.82	12.5											1		3				2009400
427	128	GPSLNLEQTQLMIDTLLQR	19	0	2169.15	Glean3_11588	Glean3_11588	yes	8.2661e-17	58.66	11.7											2	4					911460
428	76	GQDISMTCDASGIPLPALSWVSPR	24	0	2557.23	Glean3_05538	Glean3_05538	yes	5.7839e-39	91.71	9.89				1	3	2	1	1	6	2	2	2	1	2	4		21332000
429	113	GQEMAGTYPR	10	0	1108.5	Glean3_09924	Glean3_09924	yes	0.0046452	60.09	9.67									2		1						386300
430	64	GQFTLEITNAHVDDAGPWK	19	0	2098.01	Glean3_04746	Glean3_04746	yes	1.4659e-11	45.91	12.8										1		1		1	1		571580
431	185	GQNIYLTGDSTTR	13	0	1424.69	Glean3_19319	Glean3_19319	yes	6.5231e-05	99.74	6.62				3	2					2	1						116940000
432	145	GQTGGMYALNNGVAFK	16	0	1626.78	Glean3_13821	Glean3_13821	yes	1.2211e-70	109.93	10.1	1	1	2	2	2	1	3	2	2	4	7	9	6	2	4	1	693390000
433	145	GQTGGMYALNNGVAFKSAYDMDK	23	1	2437.1	Glean3_13821	Glean3_13821	yes	0.0075772	25.59	12												1					41363
434	50	GQVSPTTLWQSMPK	14	0	1558.78	Glean3_01892	Glean3_01892	yes	9.1629e-09	56.86	5.5					1	1											309020
435	141	GRPGPFNAVWTENK	14	1	1571.78	Glean3_13669	Glean3_13669	yes	0.00056513	43.42	11.3										2				1			2540600
436	141	GRPGPFNAVWTENKDR	16	2	1842.91	Glean3_13669	Glean3_13669	yes	1.4597e-08	49.21	13												1		1			491010
437	221	GRPHPQVDDYVINK	14	1	1636.83	Glean3_24042	Glean3_24042	yes	0.0085868	53.04	13													1				130550
438	94	GSANLAVILPPNFK	14	0	1439.81	Glean3_06812	Glean3_06812	yes	0.001862	38.98	9.5									1	1							244310
439	88	GSEMWNSPVR	10	0	1161.52	Glean3_06123	Glean3_06123	yes	0.0064455	40.99	6						1											641250
441	26	GSSWSTCLAAGR	12	0	1251.57	Glean3_00049	Glean3_00049	yes	1.106e-11	87.31	10.5				1	1				3	1	1	2	2	1	1		3750900
442	192	GSVYSAVQTVR	11	0	1165.61	Glean3_20140	Glean3_20140	yes	0.0037909	54.2	5					1												46459
443	93;147	GTCSGGGNFNPTVTTLDFTK	20	0	2072.95	Glean3_06387;Glean3_13823	Glean3_06387	no	3.3071e-65	109.24	8.28	1	1	3	3	3	6	4	3	6	3	3	3	4	3	1		554760000
445	142	GTEPVSNALR	10	0	1042.54	Glean3_13670	Glean3_13670	yes	9.509e-31	73.27	9.83	1			1	1	1	3	3	3	3	3	3	2	3	2		136220000
446	110	GTFDVINPK	9	0	989.518	Glean3_09516	Glean3_09516	yes	0.00022238	45.2	7							1										1330000
447	54	GTFGDIAIDDFK	12	0	1297.62	Glean3_02783	Glean3_02783	yes	2.0533e-14	72.11	5.36	3	2	3	3	3	3	3	1	1	1	1			1			46532000
448	94	GTGETNVTGYR	11	0	1153.54	Glean3_06812	Glean3_06812	yes	0.00018604	86.1	11									2			1		1			3230300
449	177	GTGSGSRYPGYNPR	14	1	1467.69	Glean3_18406;Glean3_18407	Glean3_18406	yes	0.002501	51.95	11											1						75047
450	168;201	GTPAADAATNTFTDPEGTISIVR	23	0	2304.12	Glean3_21385;Glean3_16506	Glean3_16506	no	8.2587e-147	136.85	9.88	1			2	7	6	5	5	6	7	3	5	15	6	4		522270000
451	167	GTPTSECPEVVVESIR	16	0	1758.85	Glean3_16397	Glean3_16397	yes	6.7406e-09	84.84	4.62			2	3	2				1								993470
452	158;132	GTVYLGGWNGK	11	0	1150.58	Glean3_15404;Glean3_12138	Glean3_15404	no	0.0039744	40.52	4				1													257550
453	168	GVAETYPQVFNSK	13	0	1438.71	Glean3_16506	Glean3_16506	yes	1.2345e-42	92.29	7.7	3	1	2	3	5	6	3	3	3	4	5	3	3	2			233020000
454	123	GVCTNDPFTGFK	12	0	1341.6	Glean3_11180	Glean3_11180	yes	0.0072598	36.93	9									1								167640
455	141	GVEDPEETR	9	0	1030.46	Glean3_13669	Glean3_13669	yes	0.00019555	40.67	14														1			571490
456	211	GVEPEEDQFTFR	12	0	1452.65	Glean3_23016	Glean3_23016	yes	6.5244e-38	63.31	5.82			2	2	2	2		1	1		1						4700600
457	177	GVGGAGGAGGGTGAAGR	17	0	1228.59	Glean3_18406;Glean3_18407	Glean3_18406	yes	6.1733e-06	101	11	1								1	2	3	2	1	2	1		75194000
458	114;77;113	GVPTDVDSAFVWSR	14	0	1534.74	Glean3_09924;Glean3_09925;Glean3_05577	Glean3_09925	no	1.4659e-10	69.86	9.43								1	4		2						8966100
459	146	GVQDLHPNAFNHPPFGNQEVMEQLVIPSNLINR	33	0	3723.86	Glean3_13822	Glean3_13822	yes	8.7244e-09	37.02	5.12	1				3	3	1										6765200
460	118	GVQYLNEIK	9	0	1062.57	Glean3_10829	Glean3_10829	yes	0.0066258	33.79	2		1															393610
461	198	GWLDENSPNAGLR	13	0	1427.68	Glean3_20978	Glean3_20978	yes	5.9968e-16	61.44	4.38	2			1	2	2	1										1684900
462	210	GYDRDNSGTIDKNELK	16	2	1823.87	Glean3_22779	Glean3_22779	yes	0.001716	41.04	13													1				65360
463	214	GYGPFSQEISR	11	0	1239.59	Glean3_23115	Glean3_23115	yes	1.1112e-28	67.46	6.93			1	2	3		2	2	3	1	1						2957400
464	81	GYLITAK	7	0	764.443	Glean3_05989	Glean3_05989	yes	8.5025e-05	44.48	12.6									1		1	1	1	2	1		191760000
465	83	GYLMTSK	7	0	798.395	Glean3_05991	Glean3_05991	yes	0.00014129	34.33	13													1				160000
466	157	GYLTPFGDCIK	11	0	1269.61	Glean3_15321	Glean3_15321	yes	5.8731e-08	32.64	9.8									2	2	1						5442900
467	142	GYMQIYEYVEGAETPEELR	19	0	2276.03	Glean3_13670	Glean3_13670	yes	9.5679e-77	92.51	10.3	1			4	1	2	3	2	1	4	4	6	12	6			44551000
468	49	GYPLVCVSPCNPK	13	0	1489.71	Glean3_01796	Glean3_01796	yes	1.2271e-05	40.26	3.67			1	2													306580
472	114;77;113	GYVPNFQLHR	10	0	1229.63	Glean3_09924;Glean3_09925;Glean3_05577	Glean3_09925	no	0.000204	37.78	10									1	1	1						1576700
473	133	HAAALAGSKEDIAEDDAK	18	1	1810.87	Glean3_12356	Glean3_12356	yes	0.009514	28.66	8								1									53616
474	203	HAFITTYAVEMK	12	0	1409.7	Glean3_22047	Glean3_22047	yes	3.4492e-37	39.46	6		1	1	2		1				1			1				803970
475	172	HALIIYDDLSK	11	0	1286.69	Glean3_17605	Glean3_17605	yes	0.0037909	49.98	10										1							392650
476	64	HAPFLQTDR	9	0	1083.55	Glean3_04746	Glean3_04746	yes	0.00013936	39.5	10										2							14964000
477	198	HCAQGEDEETCGQVQCR	17	0	2062.79	Glean3_20978	Glean3_20978	yes	0.0015846	46.87	2.5	1			1													684800
478	157	HCIVSTTEPVEAK	13	0	1469.72	Glean3_15321	Glean3_15321	yes	1.7193e-08	60.25	10.3										2	1						1058000
479	157	HCIVSTTEPVEAKPLR	16	1	1835.96	Glean3_15321	Glean3_15321	yes	3.5371e-16	53.95	10										1							436420
480	93;147	HDDVYFYGGR	10	0	1227.53	Glean3_06387;Glean3_13823	Glean3_06387	no	3.4357e-08	48.7	7.8	1	1	1	2	3	2		2			3	2	1	1	1		271060000
481	214	HGPEVIYHYR	10	0	1269.63	Glean3_23115	Glean3_23115	yes	0.000204	51.4	11.9											3	2	2				8911900
482	94	HGPSDTVLVQGK	12	0	1236.65	Glean3_06812	Glean3_06812	yes	2.0533e-14	70.73	11.8									3	1			3	3			4530900
483	72	HHYGLYVHNCR	11	0	1454.66	Glean3_05228	Glean3_05228	yes	0.0039744	35.85	5.4			1	1		1	2										322530
484	238	HIIAVSDNAVYR	12	0	1356.71	Glean3_25927	Glean3_25927	yes	2.0677e-21	58.98	5.74	5		3		2	3	3	2	1	1	2	1					13918000
485	177	HIPGYIPGR	9	0	1008.55	Glean3_18406;Glean3_18407	Glean3_18406	yes	0.00019555	37.93	11.6										1	3	1	2				249900000
486	102	HLAQTYATK	9	0	1031.54	Glean3_07682	Glean3_07682	yes	0.00019555	45.03	12											1	2	1				3863800
489	253	HMPDKFNVAR	10	1	1213.6	Glean3_27169	Glean3_27169	yes	0.0046452	60.56	9									1								8013.2
490	212	HPIASCTDIGPQSQTPTIDCTGK	23	0	2483.14	Glean3_23052	Glean3_23052	yes	1.2483e-07	33.06	13													1				97037
491	49	HPTYEVNENDIR	12	0	1485.68	Glean3_01796	Glean3_01796	yes	0.0009104	48.55	3.75			1	3													1921400
492	76	HPVICSGPNVMR	12	0	1365.66	Glean3_05538	Glean3_05538	yes	3.5952e-09	71.75	9.35			1	1	3	3	2	2	4	4	2	1	4	2	2		92910000
495	114;77	HSDIEDALMFPYYR	14	0	1755.79	Glean3_09925;Glean3_05577	Glean3_09925	no	1.6055e-76	53.02	9.6									5	4	1						7302600
496	75	HSLEGNVEISK	11	0	1211.61	Glean3_05420	Glean3_05420	yes	8.1792e-11	71.75	3	2		2	2	1												560180
497	125	HSNSYSLNYASFQAK	15	0	1715.79	Glean3_11256	Glean3_11256	yes	0.0044511	34.06	14														1			221980
498	29	HTQYNDNLICK	11	0	1404.65	Glean3_00310	Glean3_00310	yes	0.0037909	49.55	5					1												81557
499	188	HYSLPTITVK	10	0	1157.64	Glean3_19655	Glean3_19655	yes	0.000204	48.59	10					1							1	1				2912000
500	112	IADHPACIADVQHICPR	17	0	1971.94	Glean3_09922	Glean3_09922	yes	0.0028769	19.85	11											1						42869
501	51	IAELQTELAEVAPK	14	0	1510.82	Glean3_01929	Glean3_01929	yes	2.3815e-64	83.38	13													1				108650
502	235	IAGLASGLDVGDTPIAK	17	0	1596.87	Glean3_25815	Glean3_25815	yes	0.0014396	52.71	4				1													124710
503	68	IALIDAWDMTK	11	0	1275.65	Glean3_04879	Glean3_04879	yes	5.789e-17	56.79	8.33					2										1		327470
504	64	IATAPSHTVVR	11	0	1150.65	Glean3_04746	Glean3_04746	yes	0.00018604	64.3	14														2			268400
505	258	ICDLDADDR	9	0	1091.46	Glean3_28184	Glean3_28184	yes	0.0096354	25.22	14														1			113320
506	260	IDAAYER	7	0	836.403	Glean3_28748	Glean3_28748	yes	0.0089283	37.47	8								1									550810
507	145	IDASSADR	8	0	833.388	Glean3_13821;Glean3_02088	Glean3_13821	yes	0.0010819	52.94	6.83				1	1	1	1	1			1						2297100
508	219	IDATSQLR	8	0	902.482	Glean3_24019;Glean3_19665	Glean3_24019	yes	0.0052121	51.15	4			1		1												60831
509	222	IDELESCSCVK	11	0	1338.58	Glean3_24181	Glean3_24181	yes	3.8115e-18	60.3	5.43				2	2	2		1									2984700
510	152	IDGDFANPSFGFK	13	0	1413.66	Glean3_14496	Glean3_14496	yes	2.1305e-32	80.98	5.75					1	3											1724800
511	103	IDPQPTTLIETSPTVLK	17	0	1852.02	Glean3_08101	Glean3_08101	yes	9.7783e-14	81.36	11											4						529150
512	161	IDQLVFYGGR	10	0	1166.61	Glean3_15763	Glean3_15763	yes	2.7247e-11	55.75	5.33					2	1											637680
513	184	IDTNVILSTDGK	12	0	1274.67	Glean3_19034	Glean3_19034	yes	1.2022e-21	82.47	9.5					1	2	2		1				3			1	17589000
514	240	IDTSELVCGTPFGVR	15	0	1649.81	Glean3_25966	Glean3_25966	yes	2.5182e-37	78.36	8.2	1	1	2	2	2	2	2	1	2	1	2	2	1	3	1		7226500
515	234	IEDVTPIPSDSTR	13	0	1428.71	Glean3_25574	Glean3_25574	yes	9.2659e-05	47.54	8.67		1								1				1			3050200
516	244	IEELDDAPIR	10	0	1169.59	Glean3_26072	Glean3_26072	yes	5.2103e-11	49.73	4			1	2	1												1460500
517	186	IEFTHFELEGDECK	14	0	1752.77	Glean3_19369	Glean3_19369	yes	4.4728e-15	42.36	14														1			233710
518	194	IEITGDVDR	9	0	1016.51	Glean3_20457	Glean3_20457	yes	0.00013936	52.24	9					1	1	1		1	3	1		1				14023000
519	194	IEITGDVDRGEYHLR	15	1	1771.89	Glean3_20457	Glean3_20457	yes	0.0074934	32.36	8.5						1					1						1548900
520	188	IEIYEGMMTWEQGTCVR	17	0	2101.93	Glean3_19655	Glean3_19655	yes	0.0001785	34.99	14														2			189360
522	92	IELVEGAFATEPENVR	16	0	1772.89	Glean3_06370	Glean3_06370	yes	1.0766e-32	78.39	4.33				4	2												2242800
523	76	IESISASTFSGAAK	14	0	1367.69	Glean3_05538	Glean3_05538	yes	4.3161e-45	83.27	9.22	2	2	3	2	3	3	3	2	4	4	4	2	9	5	2	1	897980000
524	220	IETEAEGYCNPR	12	0	1437.62	Glean3_24022	Glean3_24022	yes	7.8071e-26	65.94	15															3		529380
526	61	IFDPSTSSEDYIK	13	0	1500.7	Glean3_03918	Glean3_03918	yes	1.2345e-42	60.23	5.6	1		1	3	2	2	3	2	1								4212500
527	145	IFNGAAFSRPPQR	13	1	1459.77	Glean3_13821;Glean3_02088	Glean3_13821	yes	0.006483	31.02	15															1		1781300
528	139	IFVTDEDTENK	11	0	1309.6	Glean3_13474	Glean3_13474	yes	3.8115e-18	77.82	10										2							2213100
529	64	IGAPAIAYMTPTIATTIGSTVR	22	0	2204.19	Glean3_04746	Glean3_04746	yes	5.0265e-142	97.25	11.1						1		1	5	5	4	7	8	1			47049000
530	36	IGGIGTVPVGR	11	0	1024.6	Glean3_00595;Glean3_09949	Glean3_00595	yes	8.5717e-05	70.09	8.2	1	1	1	2	2	1	1	2	2	1	1		2	1		2	77574000
531	74	IGLFGGAGVGK	11	0	974.555	Glean3_05296	Glean3_05296	yes	0.0093794	32.03	10										1							1651900
532	87	IGVLHQAMR	9	0	1023.56	Glean3_06103	Glean3_06103	yes	2.4801e-09	40.99	5					1												18638
534	211	IIDQPLLR	8	0	966.586	Glean3_23016	Glean3_23016	yes	0.0054013	33.86	4				1													1439600
535	114	IIFAAGEHGDGIEAR	15	0	1554.78	Glean3_09925	Glean3_09925	yes	9.4732e-162	89.18	9.67								3	5	2			1	1			32303000
536	78	IIFAANEHGDGFNAR	15	0	1630.79	Glean3_05723	Glean3_05723	yes	0.0055774	32.13	9									1								468780
537	91	IIGIQWCPDNLGVK	14	0	1611.84	Glean3_06172	Glean3_06172	yes	0.0085868	24.98	13													1				40072
538	109	IINEPTAAALAYGLDK	16	0	1658.89	Glean3_09477;Glean3_14864;Glean3_05808;Glean3_16500;Glean3_09478;Glean3_09480	Glean3_09477	yes	2.5564e-63	87.71	6.86	1					3			1	2							1063800
539	109	IINEPTAAALAYGLDKK	17	1	1786.98	Glean3_09477;Glean3_14864;Glean3_05808;Glean3_16500;Glean3_09478;Glean3_09480	Glean3_09477	yes	0.00074167	24.52	6						1											168340
542	92	IIVTGlean3_TFPVSAAEESQR	19	0	2070.14	Glean3_06370	Glean3_06370	yes	1.4632e-77	74.44	7.38				3	1	2	2	1	1			3					8184100
543	244	ILANYMIWR	9	0	1178.63	Glean3_26072	Glean3_26072	yes	4.5085e-14	49.21	5					1												24248
544	104	ILCTLSSPDGK	11	0	1189.6	Glean3_08329	Glean3_08329	yes	0.0033015	41.09	11.5									1					1			410090
547	93;147	ILDKFDSPR	9	1	1089.58	Glean3_06387;Glean3_13823	Glean3_06387	no	7.0878e-34	65.98	8.69	2	1	1	2	3	5	2	2	4	2	3	3	4	3	2		215530000
548	93;147	ILDKFDSPRPVTDIAECGR	19	2	2188.09	Glean3_06387;Glean3_13823	Glean3_06387	no	8.5415e-25	51.98	7.69	2		2	2	3	4	3	1	3	2	1	1	2	2	1		167450000
549	50	ILIGSTECLYVLDR	14	0	1650.87	Glean3_01892	Glean3_01892	yes	8.2198e-06	60.09	10									1		1						31170
550	248	ILMVGLDAAGK	11	0	1086.61	Glean3_26944;Glean3_00552;Glean3_03162;Glean3_03496	Glean3_26944	yes	8.1792e-11	50.71	9.33		1								1						1	3645200
551	228	ILTPGDNGVTFICEATSSALR	21	0	2221.1	Glean3_24995	Glean3_24995	yes	0.0001707	26.04	11											1						93687
552	148	IMLSYLTTVFGQGR	14	0	1584.83	Glean3_13825	Glean3_13825	yes	7.2557e-71	99.88	10.3	2		2	1	2	4	3	3	4	7	9	9	7	6	5	1	310400000
553	55	IMNTFSVVPSPK	12	0	1318.7	Glean3_02788;Glean3_00062	Glean3_02788	yes	0.0018268	72.77	8.67		1								1				1			1630300
554	146	INNTFVNPALSMCQPMPYGSDVR	23	0	2610.2	Glean3_13822	Glean3_13822	yes	3.256e-99	74.3	5					1												626940
555	79	INVNDLFYDLVR	12	0	1479.77	Glean3_05779	Glean3_05779	yes	3.9245e-07	60.09	13													1				310640
556	230	INVNTLDYTSQEEAK	15	0	1723.83	Glean3_25235	Glean3_25235	yes	3.2275e-34	87.71	7.9		1	2	1						1	3	2					1374800
557	230	INVNTLDYTSQEEAKR	16	1	1879.93	Glean3_25235	Glean3_25235	yes	5.8613e-05	43.37	6.5	1		1								2						1049700
558	55	INVYYNEATGGK	12	0	1327.64	Glean3_02788;Glean3_00062	Glean3_02788	no	1.2022e-21	64.92	10										1							4780600
559	253	IPDYWVVDNER	11	0	1404.67	Glean3_27169	Glean3_27169	yes	3.2386e-05	65.58	10.1								2	1		2	2					3110600
560	136	IPQGETVTSAELR	13	0	1399.73	Glean3_12786	Glean3_12786	yes	2.838e-08	87.13	13.5													2	2			897870
561	74	IPSAVGYQPTLATDMGTMQER	21	0	2265.08	Glean3_05296	Glean3_05296	yes	0.0001707	51.05	10										1							584460
562	157	IPSTIPTSCGPFK	13	0	1403.71	Glean3_15321	Glean3_15321	yes	0.006483	38.63	10										2							10696000
563	63	IQDKEGIPPDQQR	13	1	1522.77	Glean3_21496;Glean3_04721;Glean3_18079;Glean3_15276	Glean3_21496	yes	0.0084172	30.35	15															1		61705
564	243	IQDTELLGAISALGQQIELIK	21	0	2252.26	Glean3_26008	Glean3_26008	yes	9.6437e-05	43.55	11											1						169540
565	143	IQFDAFVGCAVR	12	0	1381.68	Glean3_13716	Glean3_13716	yes	0.0009104	70.09	12												1					72921
566	32	IQNIPHTLHNPSLMSR	16	0	1856.97	Glean3_00438	Glean3_00438	yes	0.0064201	22.68	8								1									188370
567	236	IRVEHIIR	8	1	1034.63	Glean3_25915	Glean3_25915	yes	0.0052121	32.88	13													1				104860
568	93;147	ISAIALFSVPPDGNLPIFESIHR	23	0	2492.34	Glean3_06387;Glean3_13823	Glean3_06387	no	3.3469e-82	64.1	8.16	1	1	3	2	4	6	7	3	2	2	3		1	3	4	1	109420000
569	72	ISAVSPLTSDGGPTYSLQIK	20	0	2033.07	Glean3_05228	Glean3_05228	yes	7.2603e-115	104.75	6.11	1	4	6	4	5	6	6	4	1	1	1	4	1				46603000
570	55	ISEQFTAMFR	10	0	1228.59	Glean3_02788;Glean3_00062;Glean3_14285	Glean3_02788	no	9.1487e-13	76.64	2		1															2020500
571	211	ISFTDIDNKEPVVR	14	1	1631.85	Glean3_23016	Glean3_23016	yes	7.1577e-05	39.18	5.2			2	1	1						1						4509600
572	105;112	ISGECQAELTDTR	13	0	1478.67	Glean3_08505;Glean3_18130;Glean3_09922	Glean3_08505	no	2.9667e-48	97.66	8.64			1	2	2				1	1		1		2	1		829600
573	105;112	ISGECQAELTDTRK	14	1	1606.76	Glean3_08505;Glean3_18130;Glean3_09922	Glean3_08505	no	0.0084751	17.8	14														1			57465
574	39	ISGLIYEETR	10	0	1179.61	Glean3_12144;Glean3_00685;Glean3_00768;Glean3_01725;Glean3_02504;Glean3_02699;Glean3_02794;Glean3_03064;Glean3_03833;Glean3_04941;Glean3_04970;Glean3_05173;Glean3_05210;Glean3_05424;Glean3_05591;Glean3_05704;Glean3_05933;Glean3_06061;Glean3_07314;Glean3_07489;Glean3_07705;Glean3_07762;Glean3_07815;Glean3_07953;Glean3_08055;Glean3_08489;Glean3_09329;Glean3_09565;Glean3_10745;Glean3_11273;Glean3_11…	Glean3_12144	yes	2.9866e-57	59.41	10.8	2	1				1		1		1				2	1	5	121560000
575	29	ISIEQEHCSACSPK	14	0	1644.72	Glean3_00310	Glean3_00310	yes	8.0609e-05	43.13	6.5						1	1										1878400
576	247	ISIQGDAGYGEFNLR	15	0	1638.8	Glean3_26703	Glean3_26703	yes	4.0985e-51	81.26	13													4				918360
577	146	ISLVDGLQEQGSEMIDR	17	0	1888.92	Glean3_13822	Glean3_13822	yes	3.4961e-184	102.63	7.88				1	13	4	2		1		3	4	2	1	1		34788000
578	146	ISLVDGLQEQGSEMIDRPVFFGGR	24	1	2649.32	Glean3_13822	Glean3_13822	yes	2.6141e-65	89.19	6.94	1		3	6	27	7	5		2	1	4	9	3	1			224390000
580	201	ITDPGTVHVWDMYR	14	0	1688.8	Glean3_21385	Glean3_21385	yes	1.9594e-96	76.54	10.2					6	3	1		3	3	3	3	9	5			78187000
581	223	ITIEPQTGVAEAFIASR	17	0	1801.96	Glean3_24564	Glean3_24564	yes	4.1455e-07	53.5	4.75				1	3												855470
582	185	ITLVHPSAAIDYLR	14	0	1567.87	Glean3_19319	Glean3_19319	yes	8.2198e-06	46.23	9.8					1					1	2	1					1335100
583	47	ITQLTANTFR	10	0	1163.63	Glean3_01129	Glean3_01129	yes	0.000204	55.57	12.8											2			1	1		684400
584	92	ITSDTESEFDEK	12	0	1399.6	Glean3_06370	Glean3_06370	yes	0.00144	87.58	4				1													1246800
585	76	ITVGAFNGLSQLR	13	0	1374.76	Glean3_05538	Glean3_05538	yes	9.9078e-24	99.21	8.22	2	2	3	2	3	3	3	2	2	5	4	3	3	3	1		162780000
586	189;232	IVAYPYNR	8	0	994.524	Glean3_19739;Glean3_25454	Glean3_25454	no	0.0052121	42.38	2.67	1		1	1													27511000
587	26	IVDAPSGAITPHTR	14	0	1433.76	Glean3_00049	Glean3_00049	yes	0.00056513	35.98	8.5							1		3								1119200
588	150	IVDQGGIDPVLR	12	0	1280.71	Glean3_13889	Glean3_13889	yes	1.2022e-21	59.58	3.8			2	2	1												1129900
589	117	IVFLLGAVR	9	0	986.628	Glean3_10644	Glean3_10644	yes	2.9617e-09	45	13.3													2	1			301550
590	198	IVFPHGITADYAAQR	15	0	1657.86	Glean3_20978	Glean3_20978	yes	1.129e-08	45.55	3			1														85841
591	223	IVFQDSISR	9	0	1063.57	Glean3_24564	Glean3_24564	yes	0.00019555	54.85	8			1										1				1037700
592	189	IVIRPDAELQPCTPLR	16	1	1877.02	Glean3_19739	Glean3_19739	yes	0.0048123	40.18	4.67	1	2	1	1	1		2				1						24626000
593	227	IVPLSHIPVIR	11	0	1242.78	Glean3_24991	Glean3_24991	yes	6.6226e-09	43.67	5.43	2	1	1	1									1	1			2518200
594	141	IWEFSQGVYQPR	12	0	1508.74	Glean3_13669	Glean3_13669	yes	8.4129e-105	91.06	9.75	1			1	2	1	3	3	8	5	4	5	3	2	1	1	53997000
595	82	IWMGLAELPSAPESNR	16	0	1769.88	Glean3_05990	Glean3_05990	yes	6.5071e-265	120.51	9.98	4	2	4	4	6	5	4	4	8	6	23	27	8	8	7	2	540650000
596	210	IYDLLIR	7	0	904.538	Glean3_22779	Glean3_22779	yes	8.5025e-05	46.77	13.6													2	3			8016800
597	145	IYEKYNPATMMMK	13	1	1618.76	Glean3_13821	Glean3_13821	yes	0.0037954	27	12												3					1684800
598	198	IYFADTQLEMVQTAR	15	0	1784.88	Glean3_20978	Glean3_20978	yes	0.00096863	33.93	1	1																231670
599	106	IYKGEGVMGLQR	12	1	1349.71	Glean3_08857	Glean3_08857	yes	0.0072598	35.36	13													1				157450
600	174	IYNLNVR	7	0	890.497	Glean3_17641	Glean3_17641	yes	0.00014129	31.12	10							1		1	1				1			1530900
601	139	IYVADLQDDLDFSSIPSTK	19	0	2126.04	Glean3_13474	Glean3_13474	yes	2.0416e-05	38.73	10										2							147010
602	158	IYVGGVPEGTTTVPTLQGCFR	21	0	2251.13	Glean3_15404	Glean3_15404	yes	8.8695e-12	38.74	4.33			2	1	2	1											1972400
603	211	IYYVHTAEDEIR	12	0	1507.73	Glean3_23016	Glean3_23016	yes	0.0074018	38.81	3.5			1	1													2636400
604	168	KAPMDGEFSILMDNK	15	1	1694.8	Glean3_16506	Glean3_16506	yes	5.4793e-183	49.38	8.79				1	4	3	8	3	1	2	3	2	2	4			61189000
605	111	KASPGSITLAIR	12	1	1212.72	Glean3_09549	Glean3_09549	yes	3.9245e-07	82.1	11.7											2		1				515780
607	94	KGEYYLTIR	9	1	1141.61	Glean3_06812	Glean3_06812	yes	0.0096354	59.49	13													1				250070
608	186	KGFLATFTQF	10	1	1158.61	Glean3_19369	Glean3_19369	yes	0.0064455	43.29	14														1			67389
609	142	KGTEPVSNALR	11	1	1170.64	Glean3_13670	Glean3_13670	yes	8.5717e-05	78.14	11								1	2	3		3		1	1		18096000
610	240	KLDLSHNYITEIAPDTFK	18	1	2104.08	Glean3_25966	Glean3_25966	yes	2.6088e-06	38.65	13													1				164060
612	184	KMQAVQGQDASFR	13	1	1464.71	Glean3_19034	Glean3_19034	yes	0.0080833	48.37	8								1									293140
613	26	KPLDTCFGDSGGPLMR	16	1	1749.82	Glean3_00049	Glean3_00049	yes	0.0015961	42.09	11											1						587360
615	135	KQSPINIESR	10	1	1170.64	Glean3_12518	Glean3_12518	yes	0.000204	69.01	11										2			1				495420
616	145	KTGDLSPESLSFIPPEK	17	1	1843.96	Glean3_13821;Glean3_02088	Glean3_13821	yes	4.7103e-98	102.51	8.61	1		1	5	5	4	5	4	1	1	6	3	5	5			136350000
617	240	KTVSTGATFILPCTLTAQAAAR	22	1	2277.22	Glean3_25966	Glean3_25966	yes	7.2368e-05	53.4	7			1								1						1543200
618	39	KTVTAMDVVYALK	13	1	1437.79	Glean3_12144;Glean3_00685;Glean3_00768;Glean3_01725;Glean3_02504;Glean3_02699;Glean3_02794;Glean3_03064;Glean3_03833;Glean3_04941;Glean3_04970;Glean3_05173;Glean3_05210;Glean3_05424;Glean3_05591;Glean3_05704;Glean3_05933;Glean3_06061;Glean3_07314;Glean3_07489;Glean3_07705;Glean3_07762;Glean3_07815;Glean3_07953;Glean3_08055;Glean3_08489;Glean3_09329;Glean3_09565;Glean3_10745;Glean3_11273;Glean3_11…	Glean3_12144	yes	4.3622e-32	56.24	11		1												3			4566700
619	260	KTYDAITLIR	10	1	1192.68	Glean3_28748	Glean3_28748	yes	0.000204	41.4	8								1									640280
622	145	KYVNPEGTITTVR	13	1	1476.79	Glean3_13821	Glean3_13821	yes	9.9078e-24	81.05	11				2	1			1	1	1	3	5	2	3	2		197740000
625	121	LAAGLEIGLR	10	0	1011.61	Glean3_11147;Glean3_15227	Glean3_11147	yes	2.5036e-08	55.8	4.5				1	1												324670
627	115	LAGGATIYEGR	11	0	1106.57	Glean3_10062;Glean3_16373	Glean3_10062	yes	6.6226e-09	91.84	4.94	2	3	2	2	1		1	1	3	1							9188700
630	174	LAINTAQTGR	10	0	1043.57	Glean3_17641	Glean3_17641	yes	2.7247e-11	79.71	8.88				1	1	1	1		1			1		2			5443000
631	157	LALDHVPCPVDSAPYSDFIVVPMK	24	0	2669.32	Glean3_15321	Glean3_15321	yes	7.0207e-05	21.59	13													1				85022
634	76	LALLSIHSNGISTVDAAAFR	20	0	2055.11	Glean3_05538	Glean3_05538	yes	0.00048043	31.99	9	1									1		1	1				657150
635	245	LAQGQIIHFASADR	14	0	1525.8	Glean3_26140	Glean3_26140	yes	1.6337e-29	67.06	11.6										2	3	4	1	1			10454000
636	238	LAQSVPIFTVDNAR	14	0	1529.82	Glean3_25927	Glean3_25927	yes	9.1629e-09	46.02	5.71			1	1	1	1	2	1									6380700
640	55	LAVNMVPFPR	10	0	1142.63	Glean3_02788;Glean3_00062;Glean3_14285	Glean3_02788	no	7.557e-35	68.11	8.4		2								1				2			5683900
641	222	LAVTVSGSQLK	11	0	1101.64	Glean3_24181	Glean3_24181	yes	6.6226e-09	62.37	4.11	2		1	1	2	3											9086500
643	105	LCPTVTQGNAR	11	0	1215.6	Glean3_08505;Glean3_19782	Glean3_08505	yes	8.5717e-05	51.19	4.5				1	1												231130
645	188	LDCQNGGYQSPTDCR	15	0	1769.71	Glean3_19655	Glean3_19655	no	4.1127e-23	58.57	13.3											1	1	1	3	1		799340
646	142	LDFNPTR	7	0	861.434	Glean3_13670	Glean3_13670	yes	0.00036336	36.01	15															1		0
647	240	LDLSHNYITEIAPDTFK	17	0	1975.99	Glean3_25966	Glean3_25966	yes	0.0001785	29.9	7	1												1				796130
648	76	LDLSSNEIASITPGAFSGLHNLTSLILK	28	0	2910.57	Glean3_05538	Glean3_05538	yes	3.3837e-63	66.33	14														1			511290
649	62	LDSENEETLTEMK	13	0	1537.68	Glean3_07341;Glean3_04145	Glean3_07341	yes	1.3695e-05	80.2	3.5			1	1													342150
650	130	LDSHVFNDGK	10	0	1130.54	Glean3_11963	Glean3_11963	yes	0.0046452	27.24	10.5								1					1				171650
651	237	LDTTSYFSR	9	0	1088.51	Glean3_25926	Glean3_25926	yes	0.00019555	61.83	4.62	2	2	1	1	2	1	2	1	1								7281500
653	85	LEAYDNVDIR	10	0	1206.59	Glean3_06029	Glean3_06029	yes	5.2103e-11	60.61	10.5					1						1	1		1			1988900
655	137	LECICPAGLR	10	0	1187.58	Glean3_13077	Glean3_13077	yes	0.0004871	52.23	3			1														74670
656	183	LEDGTEFDSSIPR	13	0	1464.67	Glean3_18964	Glean3_18964	yes	0.006483	98.79	14														2			466230
657	239	LEDLILAMFVPGPQYDAYAINK	22	0	2480.27	Glean3_25962	Glean3_25962	yes	5.0308e-41	42.48	7.67						1	1			1							605100
658	152	LEFSVTDGLSK	11	0	1194.61	Glean3_14496	Glean3_14496	yes	0.00025205	50.57	5.5					1	1											1847600
659	48	LEGLSPGASYSYK	13	0	1370.67	Glean3_01489	Glean3_01489	yes	0.0080833	42.58	8								1									166800
660	110	LEMTLGEILGSANNKVER	18	1	1973.03	Glean3_09516	Glean3_09516	yes	8.6028e-05	43.29	7							2										957170
661	76	LETLDLSR	8	0	945.513	Glean3_05538	Glean3_05538	yes	0.0052121	47.36	10.2				1					1		1	1			1		216660000
662	178	LEVAYENNIQPGK	13	0	1473.75	Glean3_18516	Glean3_18516	yes	1.2345e-42	74.79	8.5								2	2								2689100
663	192	LFHELPELLQR	11	0	1393.77	Glean3_20140	Glean3_20140	yes	0.003819	50.53	4.5				1	1												552370
664	146	LFNDPALAPLMEQQFIR	17	0	2002.03	Glean3_13822	Glean3_13822	yes	1.4241e-148	84.71	6.5	6	7	6	7	26	8	9	7	7	7	8	7	1	1			533890000
666	71	LFVFYPDDTPASNVVVR	17	0	1937.99	Glean3_05193	Glean3_05193	yes	0.0014396	30.37	7							1										25501
667	90	LFVLDVFR	8	0	1007.58	Glean3_22132;Glean3_06165	Glean3_22132	yes	9.0124e-11	48.78	2.67	1		1	1													2194600
668	31	LFVSDVVANTIVR	13	0	1431.81	Glean3_00437	Glean3_00437	yes	2.9667e-48	82.24	2.67	1	1	3	1													689280
669	88	LGALGFLAMGQDSSPGNQGLMDQTLAMR	28	0	2878.38	Glean3_06123	Glean3_06123	yes	6.9805e-39	43.52	6						2											432380
670	137	LGCCAGWVR	9	0	1077.48	Glean3_13077	Glean3_13077	yes	0.00013936	55.83	3.5			1	1													66715
671	205	LGDDHLDQTGR	11	0	1225.57	Glean3_22576	Glean3_22576	yes	0.0033015	42.1	5			1		2	2											1146700
672	26	LGDSSFYSQTQLVAGIK	17	0	1812.93	Glean3_00049	Glean3_00049	yes	0.0015846	30.09	13													1				96663
674	69	LGEQGINVQK	10	0	1084.59	Glean3_04885	Glean3_04885	yes	0.0029841	58.93	8								1									330070
676	99	LGITMPVVGSTGDF	14	0	1392.7	Glean3_07484	Glean3_07484	yes	3.231e-05	45.34	13													1				74365
678	93;147	LGNLEFSR	8	0	934.487	Glean3_06387;Glean3_13823	Glean3_06387	no	0.0052121	60.1	8.27	1		1		1	1	2		1		1	1		1		1	1093500000
679	225	LGPSTEFAVHSDAYK	15	0	1620.78	Glean3_24653	Glean3_24653	yes	0.004364	30.53	9									1								78232
680	159	LGQAVNEYLNTK	12	0	1348.7	Glean3_15537	Glean3_15537	yes	3.038e-33	86.05	4.72	3		3	3	3	1	2	2		1							10151000
681	158	LGSGTIITTVSGK	13	0	1232.7	Glean3_15404	Glean3_15404	yes	0.0079575	85.12	10.2			1									1	2				2603600
682	157	LGYYIIATCPTYISSDIDR	19	0	2220.08	Glean3_15321	Glean3_15321	yes	2.8071e-06	35.81	10.7										1	2						214010
683	55	LHFFMPGFAPLTSR	14	0	1619.83	Glean3_02788;Glean3_00062	Glean3_02788	no	0.00051751	34.23	14														2			761020
684	105	LIAACAPMLR	10	0	1114.6	Glean3_08505;Glean3_18130	Glean3_08505	yes	0.0046452	33.03	9									1								153190
685	94	LIAGPTVHANSVQR	14	0	1461.81	Glean3_06812	Glean3_06812	yes	6.8289e-83	90.71	9				1				1	3	2			1				4818200
686	240	LICDCHMSEFAR	12	0	1537.65	Glean3_25966	Glean3_25966	yes	1.1223e-05	35.62	10.8			1								1	1	1		1		1010500
687	93;147	LIFVGIDR	8	0	931.549	Glean3_06387;Glean3_13823	Glean3_06387	no	9.0124e-11	51.93	8.16	3	3	2	3	3	7	9	4	3	2	3	4	3	3	3	2	1448800000
688	140	LIGGLAVR	8	0	797.512	Glean3_13662	Glean3_13662	yes	0.0058999	41.26	10										1							2270700
689	54	LIGPGCLNQDYYDMNRPDLCADQPCR	26	1	3140.36	Glean3_02783	Glean3_02783	yes	0.00066923	19.26	3			1														68182
690	198	LIIDEPTKEEVLVR	14	1	1652.93	Glean3_20978	Glean3_20978	yes	5.6329e-18	63.23	4.67	2	3	2	3	3	3						1	1				12087000
691	253	LIMVVNMGTSGQVPNR	16	0	1714.89	Glean3_27169	Glean3_27169	yes	9.6255e-20	54.92	9									1								360060
692	175	LISEGGSLCTK	11	0	1163.59	Glean3_17737	Glean3_17737	yes	8.1792e-11	69.49	10.4	2												1	2	2		5539300
695	211	LITPFELAIDDR	12	0	1401.75	Glean3_23016	Glean3_23016	yes	6.5244e-38	38.97	4				1													94248
696	211	LITPFELAIDDRDTPDTSLR	20	1	2287.17	Glean3_23016	Glean3_23016	yes	0.00034112	33.97	3.5			1	1													514730
697	211	LITVDEGGQR	10	0	1086.57	Glean3_23016	Glean3_23016	yes	1.1269e-07	48.4	6.25				1		1	1	1									1478800
699	89	LIYTANLAK	9	0	1005.59	Glean3_06145	Glean3_06145	yes	0.0072293	29.95	4.5				1	1												5721000
700	110	LKFEVYDVDSPK	12	1	1438.73	Glean3_09516	Glean3_09516	yes	1.106e-11	68.41	7							3										374620
701	174	LKNNNQGYSSAIFTR	15	1	1711.86	Glean3_17641	Glean3_17641	yes	0.0092654	45.29	8								1									479040
702	204	LLANNYDVSVNR	12	0	1376.7	Glean3_22561	Glean3_22561	yes	0.0009104	70.99	6						3											596700
703	257	LLDIADFDSFR	11	0	1310.65	Glean3_27906	Glean3_27906	yes	1.2138e-41	83.05	7.13	4	13	8	6	3	2	3	4	3	3	2	2	4	3	7	2	500840000
704	50	LLDVDSDR	8	0	931.461	Glean3_01892	Glean3_01892	yes	0.0012881	51.28	6.91	1	1		1	1	2	1	1		1		1			1		14863000
706	161	LLFVGIER	8	0	945.565	Glean3_15763	Glean3_15763	yes	0.0058999	19.5	5					1												320160
707	198	LLFWSDAK	8	0	978.517	Glean3_20978	Glean3_20978	yes	0.0052121	31.42	5				1		1											1777700
708	98	LLLASLGYQFDSIR	14	0	1594.87	Glean3_07451	Glean3_07451	yes	8.0609e-05	43.5	16																1	34485
709	170	LLLIGDSGVGK	11	0	1070.63	Glean3_17072;Glean3_13928	Glean3_17072	no	3.2428e-17	49.97	13													2				5747400
710	43	LLLPGELAK	9	0	952.596	Glean3_01312;Glean3_02809;Glean3_00972;Glean3_03782;Glean3_06828;Glean3_12626;Glean3_17950;Glean3_16565;Glean3_28171;Glean3_16845;Glean3_16846;Glean3_19138;Glean3_23661;Glean3_24343	Glean3_01312	yes	0.0072293	28.32	1	1																4512100
711	102	LLMPGLYTITATAPGYEPQSR	21	0	2278.17	Glean3_07682	Glean3_07682	yes	6.2111e-100	92.24	11.4							5	7	7	1	4	10	7	6	9		87018000
712	252	LLQCDPSGSAVTK	13	0	1374.68	Glean3_26993	Glean3_26993	yes	0.0084172	28.67	13													1				14392
713	108	LLQDFFNGK	9	0	1080.56	Glean3_09165	Glean3_09165	yes	8.3172e-05	47.12	8.33	1									1				1			1987500
716	245	LLTYSFTKPYMEASK	15	1	1777.9	Glean3_26140	Glean3_26140	yes	0.0043422	17.58	11											2						1383000
718	120	LLVGLSVGGR	10	0	969.597	Glean3_11106	Glean3_11106	yes	5.2103e-11	47.23	10.3										2	1						2269100
719	76	LLVPQQAGAGLLAVR	15	0	1504.91	Glean3_05538	Glean3_05538	yes	3.4302e-109	87.84	8.51	6	6	6	6	6	6	6	7	9	6	5	9	6	6	6	5	576770000
720	151	LLVSMLQGSR	10	0	1102.62	Glean3_14160	Glean3_14160	yes	5.2845e-104	71.99	8.62	1					2	3		1	6	2		1				14311000
722	76	LNCIPQEQHHAR	12	0	1501.72	Glean3_05538	Glean3_05538	yes	7.8071e-26	55.38	10.6				1	1	1		1	1	2	1	1	3	1	1	1	17153000
723	34	LNDVYTGDAGKPLVLECK	18	1	1991	Glean3_00469	Glean3_00469	yes	0.00018557	32.51	5.75				2	1					1							1650300
724	244	LNDYFGNILR	10	0	1223.63	Glean3_26072	Glean3_26072	yes	0.000204	45.83	5					1												110030
725	244	LNEEYEDLDFR	11	0	1441.64	Glean3_26072	Glean3_26072	yes	1.1112e-28	93.98	4.73			2	3	3	2	1										4285700
726	224	LNELQTVEDEGR	12	0	1401.67	Glean3_24565	Glean3_24565	yes	7.8071e-26	89.52	9.62				1	3	2	2	1	3	3	2	3	3	2	1		12561000
727	211	LNHINYVQSIHR	12	0	1492.79	Glean3_23016	Glean3_23016	yes	0.0082215	34.01	3			1														186930
728	31	LNILQGMLFDGSNR	14	0	1576.8	Glean3_00437	Glean3_00437	yes	8.0609e-05	34.4	11											1						79134
729	194	LNPYGQVGEEQLSR	14	0	1588.78	Glean3_20457	Glean3_20457	yes	6.8289e-83	100.46	8.8			2	4	4	4	1	3	4	5	3	4	3	2	2		72315000
734	260	LPANLDAVISFSEFSK	16	0	1736.9	Glean3_28748	Glean3_28748	yes	1.3016e-56	103.37	11.6							2	10	4	4	1	2	28	6	3		108310000
735	222	LPDLDFDKPGLK	12	1	1356.73	Glean3_24181	Glean3_24181	yes	1.106e-11	52.59	5.3			1	2	2	3	2										13118000
736	81	LPFMEAQMQCLSFR	14	0	1756.81	Glean3_05989	Glean3_05989	yes	1.3526e-180	98.62	13						1		1	1		2	5	14	13	5	1	32970000
737	159	LPFSFLLPEGLPTSFESK	18	0	2008.06	Glean3_15537	Glean3_15537	yes	8.6028e-05	39.94	4.71	1		1		2	2	1										1198600
738	179	LPGDVFELR	9	0	1044.56	Glean3_18529	Glean3_18529	yes	0.0072293	58.46	5					3												963610
739	26	LPGEDYSQCGK	11	0	1252.54	Glean3_00049	Glean3_00049	yes	8.8651e-09	45.81	9								1	1	1							161280
740	36	LPLQDVYK	8	0	974.544	Glean3_00595;Glean3_09949	Glean3_00595	yes	4.1307e-06	48.72	8.17	1	1				1				1				1		1	36567000
741	240	LPNLSHMTMDSR	12	0	1400.65	Glean3_25966	Glean3_25966	yes	1.106e-11	40.54	10.5	1		2	1	1	1					1	1	3	4	4		5658800
742	145	LPVGGGAGGAGGAGGAGGGGGGGGGAGGR	29	0	1978.93	Glean3_13821	Glean3_13821	yes	5.3813e-267	193.24	12.3	1	1	2	5	3	2	2	3	3	4	21	293	165	49	20	2	591330000
743	230	LPVPNDANIVVVASK	15	0	1534.87	Glean3_25235	Glean3_25235	yes	1.4848e-76	89.43	6.58	2	1	2	2	1		2	2	3	2	1			1			2564000
744	82	LPYDEANMFCAR	12	0	1485.64	Glean3_05990	Glean3_05990	yes	6.7665e-132	85.14	10.2	3	2	2	3	2	3	2	3	5	4	15	20	8	4	4	3	866860000
745	219	LQDASSSIIIQPTR	14	0	1527.83	Glean3_24019	Glean3_24019	yes	4.4728e-15	90.6	3.89		1	3	3	1		1										4467400
746	170	LQIWDTAGQER	11	0	1315.65	Glean3_17072;Glean3_00811;Glean3_13929;Glean3_06389;Glean3_14913;Glean3_06388;Glean3_28471	Glean3_17072	no	8.8651e-09	54.84	11.6								1		1			2	1			10120000
747	159	LQLTAGSSATLPAGQSR	17	0	1656.88	Glean3_15537	Glean3_15537	yes	7.5719e-58	114.03	4.71		1	3	4	3	4	2										6090300
748	102	LQPETANVLR	10	0	1139.63	Glean3_07682	Glean3_07682	yes	0.0004871	41.82	12.5												1	1				5394800
749	69	LQVQFFR	7	0	936.518	Glean3_04885	Glean3_04885	yes	0.0089283	32.21	7.5							1	1									1150900
750	260	LRFPMELISR	10	1	1260.7	Glean3_28748	Glean3_28748	yes	1.8599e-06	47.18	8.4								4		1							10018000
751	260	LRGPESDDAIR	11	1	1227.62	Glean3_28748	Glean3_28748	yes	0.00018604	69.04	9.25							1	4	1	3	3						15845000
752	182	LRPSNVWMGFR	11	1	1361.7	Glean3_18813	Glean3_18813	yes	0.0013364	36.65	7.43			1			1	2		2		1						9156100
754	238	LSDIDTIFDTSSFK	14	0	1587.77	Glean3_25927	Glean3_25927	yes	8.7538e-105	113.81	7.42	2	3	2	2	3	3	3	3	1			1	4	3	1		34821000
755	44	LSDVPESVAEANIVR	15	0	1597.83	Glean3_00992	Glean3_00992	yes	1.3466e-101	82.32	8.71								2	5								3783500
756	28	LSEPGFFGSFLR	12	0	1355.69	Glean3_00164	Glean3_00164	yes	0.0072598	49.81	16																1	378500
757	104	LSFDPYTDEMR	11	0	1372.6	Glean3_08329	Glean3_08329	yes	8.949e-14	66.25	11.4									3	1				2	1		1074300
759	47	LSILPQGLFSR	11	0	1229.71	Glean3_01129	Glean3_01129	yes	0.0039744	41.59	11.3										1	1		1				320420
760	33	LSLLIGANEPGLTR	14	0	1452.83	Glean3_00439;Glean3_04158	Glean3_00439	yes	3.0575e-21	73.23	8.07				1	1	2	4	2	2	1				2			7801900
761	138	LSLLYPATTGR	11	0	1190.67	Glean3_13368	Glean3_13368	yes	0.0069868	30.45	5.5	1									1							2828600
762	214	LSNLEPYSTYDVYVQAVSDAGMAPVATR	28	0	3016.45	Glean3_23115	Glean3_23115	yes	2.1176e-06	24.62	11.5											1	1					304460
763	143	LSPNAINALVR	11	0	1166.68	Glean3_13716	Glean3_13716	yes	3.2428e-17	70.36	12.4												3	2				4405000
764	246	LSPQAIGALVR	11	0	1123.67	Glean3_26365;Glean3_26366	Glean3_26365	yes	8.9262e-11	67.63	13													2				654700
765	101	LSPQFCNLIVR	11	0	1345.72	Glean3_07550	Glean3_07550	yes	0.003819	41.31	11										1		1					607800
767	54	LSSPSLDTANR	11	0	1159.58	Glean3_02783	Glean3_02783	yes	0.00018604	51.29	8.25			1		1							1	1				1509700
769	156	LTCPDDIVVDTIPGTSHSR	19	0	2082.01	Glean3_15163	Glean3_15163	yes	0.0017362	29.12	5.5					1	1											235260
770	230	LTCVDDNECQSNR	13	0	1609.65	Glean3_25235	Glean3_25235	yes	9.9078e-24	71.01	9.56	1								2	2	2	1	1				1638600
771	46	LTDDNAYSVPDEIIYTK	17	0	1955.94	Glean3_01114	Glean3_01114	yes	0.0066104	23.89	6						1											321570
772	92	LTDISSSTIR	10	0	1091.58	Glean3_06370	Glean3_06370	yes	0.000204	70.42	4.4				3	2												4031300
773	47	LTDLDITDTHIK	12	0	1383.72	Glean3_01129	Glean3_01129	yes	1.1223e-05	27.82	11											1						116820
774	230	LTEDGLGCEDVNECEEGLAK	20	0	2236.95	Glean3_25235	Glean3_25235	yes	1.2885e-46	104.27	9.2			1						1		2	1					696960
775	205	LTEEYATECGIDVTR	15	0	1755.8	Glean3_22576	Glean3_22576	yes	2.5182e-37	67.43	4				3													588370
777	166	LTGQNNVVLGK	11	0	1141.65	Glean3_16181	Glean3_16181	yes	5.1604e-05	46.24	5					1												0
778	132	LTLDLEDGVLMVK	13	0	1444.78	Glean3_12138	Glean3_12138	yes	4.9317e-61	86.8	4			3	3	3												2651900
779	87	LTLHCSELNGR	11	0	1298.64	Glean3_06103	Glean3_06103	yes	0.00025205	41.59	7.33					1	1					1						275360
780	76	LTNLLQDAFR	10	0	1189.65	Glean3_05538	Glean3_05538	yes	2.2094e-57	91.71	9.71	3	3	3	6	3	3	4	3	5	12	7	5	11	10	5	3	1036900000
781	244	LTQGENIADNGGLK	14	0	1428.72	Glean3_26072	Glean3_26072	yes	0.00056513	56.04	4				3													1551400
782	57	LTTINNNIQENVGK	14	0	1556.82	Glean3_03402	Glean3_03402	yes	0.001862	37.92	11											1						18516
783	88	LTTVAVGAPNR	11	0	1097.62	Glean3_06123	Glean3_06123	yes	8.1792e-11	74.05	5.67					1	2											8279700
784	231	LTVMMDITGEGK	12	0	1293.63	Glean3_25246	Glean3_25246	yes	0.0009104	59.63	11											3						1242700
785	49	LTVTMPHVDGMLPIISTR	18	0	1980.05	Glean3_01796	Glean3_01796	yes	0.00072186	25.38	3			1														48302
786	180	LVASFSQDNQMER	13	0	1523.7	Glean3_18810	Glean3_18810	yes	5.1212e-193	112.32	8.99	4	3	5	6	5	7	6	6	8	12	12	6	8	7	6	2	668190000
787	84	LVEDSTYEPDETFIVK	16	0	1883.9	Glean3_05999	Glean3_05999	yes	0.00069046	38.36	3			1														117420
788	66	LVFDDVIR	8	0	975.539	Glean3_04859	Glean3_04859	yes	0.0052121	30.92	14														1			184330
789	183	LVIPSNLGYGDR	12	0	1302.69	Glean3_18964	Glean3_18964	yes	0.0018268	43.2	14														1			152650
790	251	LVLACHYDSK	10	0	1204.59	Glean3_26984	Glean3_26984	yes	2.2094e-57	52.54	11.2										2	1			1			2203700
791	131	LVLLGESAVGK	11	0	1084.65	Glean3_12112	Glean3_12112	yes	3.8115e-18	62.89	9.4			1					1		1			2				3481400
793	215	LVLVGDGGTGK	11	0	1014.57	Glean3_23217	Glean3_23217	yes	0.00018604	46.71	10										1							2605700
795	188	LVNLMYK	7	0	879.489	Glean3_19655	Glean3_19655	no	0.0036191	30.72	13													1				2671700
796	211	LVPSNFPCDFGPGEVK	16	0	1761.84	Glean3_23016	Glean3_23016	yes	0.0063949	36.21	12												1					32366
797	155	LVQAFQFTDK	10	0	1195.62	Glean3_14869	Glean3_14869	yes	2.2094e-57	65.25	8.7	2	1	1	1	1	2	1	1	1	3	1	2	3	2		1	16380000
798	154	LVSNDYSFLQGK	12	0	1369.69	Glean3_14602	Glean3_14602	yes	0.0009104	60.75	3.5			2	2													2997900
800	79	LVVLGSGGVGK	11	0	984.597	Glean3_05779	Glean3_05779	yes	8.5717e-05	53.56	13													1				1063100
803	245	LVYDVYGNCWDSNAGQR	17	0	2015.88	Glean3_26140	Glean3_26140	yes	3.9935e-15	46.07	11.5											1	1					107570
804	137	LYECGPCPR	9	0	1150.49	Glean3_13077	Glean3_13077	yes	0.0040973	34.87	3.5			1	1													238070
806	262	LYKPFQGEITFNK	13	1	1583.83	Glean3_28887	Glean3_28887	yes	2.838e-08	45.06	14.3														2	1		1313600
807	145	LYLPFDK	7	0	894.485	Glean3_13821	Glean3_13821	yes	0.00018539	32.67	13												1		1			12416000
808	145	LYLPFDKLPVGGGAGGAGGAGGAGGGGGGGGGAGGR	36	1	2855.41	Glean3_13821	Glean3_13821	yes	0	171.74	11.2	4	2	4	8	3	2	3	3	4	4	7	136	24	9	9	1	827520000
809	194	LYWQNLDTASYISLNR	16	0	1955.97	Glean3_20457	Glean3_20457	yes	0.0013146	42.33	9						1						1					97978
810	239	MALTDQPFETHGTVR	15	1	1701.81	Glean3_25962	Glean3_25962	yes	0.0055774	21.64	10										1							17758
811	260	MALVSHTDLASTIR	14	1	1513.79	Glean3_28748	Glean3_28748	yes	1.1606e-17	57.24	14.3														2	1		971400
812	181	MASEFCEMVTPCGNGPAK	18	1	1984.82	Glean3_18811	Glean3_18811	yes	4.7449e-140	74.49	8.83	1	1	3	2	4	5	5	4	17	6	8	4	4	4	1		115170000
813	52	MASQGSVFFATQTIR	15	1	1642.81	Glean3_02550	Glean3_02550	yes	0.0039705	74.13	7							1										79186
814	216	MDCALPSDQEVPNSHYTVR	19	1	2217.98	Glean3_23288;Glean3_21860	Glean3_23288	yes	5.9025e-14	37.74	11											2						668470
815	227	MDFDIPELPEVFK	13	1	1578.76	Glean3_24991	Glean3_24991	yes	9.9078e-24	52.97	7.56	3	2	1	2	2				1			1	1	2	2	1	21631000
816	158	MDTLTFQMDSAFVNLDPK	18	1	2071.96	Glean3_15404	Glean3_15404	yes	3.43e-05	36.48	4				1													87015
817	196	MEELDGDDVR	10	1	1177.49	Glean3_20636	Glean3_20636	yes	2.6688e-16	49.83	5.2				1	2	2											865980
819	236	MFSGGYTAQK	10	1	1088.5	Glean3_25915	Glean3_25915	yes	5.2103e-11	60.68	11.3								1					2				592470
820	149	MFSGVPVTQGSSSASSHRPELYEEVK	26	2	2808.34	Glean3_13857	Glean3_13857	yes	0.0031294	33.78	12												1					321750
821	135	MFTTDNNQNAYAPR	14	1	1641.72	Glean3_12518	Glean3_12518	yes	3.0575e-21	87.64	11											3						488630
822	256	MFTTQPNQVDK	11	1	1307.62	Glean3_27885	Glean3_27885	yes	0.0069868	34.82	8								1									11796
823	213	MFVLDEADEMLSR	13	1	1554.71	Glean3_23083	Glean3_23083	yes	1.6018e-102	66.93	6.5	2									1				1			713170
824	73	MGIADAFYIDQK	12	1	1370.65	Glean3_05238	Glean3_05238	yes	2.9138e-131	97.27	7.62	3	1	1	3	2	1	3	4	3	2	3	3	3				10165000
825	261	MGLSNGISAAFSWPQDR	17	1	1835.86	Glean3_28749	Glean3_28749	yes	3.9935e-15	89.13	10.9								1	7	1	3		1	2	2		7446300
826	93;147	MGPECESIEIGDVQGTK	17	1	1848.82	Glean3_06387;Glean3_13823	Glean3_06387	no	2.2535e-282	148.87	8.06	5	1	7	8	9	21	13	9	13	8	8	10	8	5	5		1216400000
827	268	MGQWYVVR	8	1	1037.51	sp_Q26616	sp_Q26616	yes	7.2408e-05	65.43	7.87	5	4	3	1	2	3	3	2	4	4	3	4	3	1	3	1	511370000
828	149	MGTLPAGYDGK	11	1	1108.52	Glean3_13857	Glean3_13857	yes	0.0085125	32.93	13													1				325660
829	91	MGYASSVEELKK	12	2	1340.66	Glean3_06172	Glean3_06172	yes	5.4423e-30	48.69	13.5													1	1			329540
830	198	MIYWSDVTLQNSK	13	1	1583.77	Glean3_20978	Glean3_20978	yes	2.1305e-32	54.96	4			1	2	1												289330
831	209	MLDVDIELPQVPSASLPATK	20	1	2123.12	Glean3_22778	Glean3_22778	yes	4.8604e-08	49.46	11											1						150150
832	75	MLSECPSITSQVLCPNK	17	1	1962.92	Glean3_05420	Glean3_05420	yes	6.7139e-09	55.87	4				1													189530
833	67	MMVEPVPVWIGLHVGPMGR	19	1	2104.08	Glean3_04867	Glean3_04867	yes	1.5068e-177	47.87	7.79						1	7	3	2			1					8619400
834	268	MNRMGQWYVVRCDEPMYFACSMPVSPPLVGGANTNPGMGMLVENPAPIINGYTEFESGLLMR	62	3	6951.2	sp_Q26616	sp_Q26616	yes	5.618e-06	12.94	10										1							0
835	83	MNWLQAQR	8	1	1045.51	Glean3_05991	Glean3_05991	yes	0.0012881	69.5	10.8	1		1	1	1			1	2	2	5	3	5	3	3		128390000
836	81	MPGQAVYPLQGCQPGWTNFGK	21	1	2335.09	Glean3_05989	Glean3_05989	yes	4.3531e-43	63.01	11.4					1	2	1	1		1	1	2	5	4	1	1	22442000
837	168;201	MPYDGSMDGSR	11	1	1214.47	Glean3_21385;Glean3_16506	Glean3_16506	no	3.141e-07	60.14	8.73					1	1	4			1	1	3					651370
838	168;201	MPYDGSMDGSRPTLSK	16	2	1740.78	Glean3_21385;Glean3_16506	Glean3_16506	no	7.6309e-28	41.23	9.31			2	1	6	6	6	3	3	7	3	10	7	3	1		124430000
839	253	MQAPAFGLASTTFK	14	1	1468.74	Glean3_27169	Glean3_27169	yes	2.3815e-64	74.21	11.1								2	2		1	4	2	1			6921500
840	184	MQAVQGQDASFR	12	1	1336.62	Glean3_19034	Glean3_19034	yes	0.0081487	43.67	11											1						70842
841	103	MQINIAVDGR	10	1	1115.58	Glean3_08101	Glean3_08101	yes	4.2216e-05	69.83	11											1						128390
842	261	MQSFYNLPVTSELDAETVAAIK	22	1	2426.2	Glean3_28749	Glean3_28749	yes	8.4779e-22	48.31	15															2		215900
843	174	MQYFASANYETMANDAGK	18	1	2010.85	Glean3_17641	Glean3_17641	yes	1.977e-18	74.88	9.82			1	1				3	1				2	3			1905200
844	55	MSATFIGNSTAIQELFK	17	1	1856.93	Glean3_02788;Glean3_00062	Glean3_02788	yes	4.4836e-65	105.37	9.75	1									1				2			6116700
845	28	MSSGESYTATGAR	13	1	1316.57	Glean3_00164	Glean3_00164	yes	1.3265e-37	104.18	8.19	4	2	5	5	4	4	4	9	17	3	3	4	6	3	4		294090000
846	88	MTDSDPDSGEWPEYTTNK	18	1	2071.83	Glean3_06123	Glean3_06123	yes	6.3794e-26	61.49	6						1											290750
847	148	MTFNEATFFCNR	12	1	1536.65	Glean3_13825	Glean3_13825	yes	1.8104e-49	91.45	10.9				2	1	2	2	2	4	4	6	3	8	3	3	2	108130000
849	168;201	MTVTTIDFR	9	1	1082.54	Glean3_21385;Glean3_16506	Glean3_16506	no	0.00013936	67.28	9.7		1	1		2	1	1	1	1	2	2	2	2	3	1		144020000
850	141	MVFFSGSK	8	1	901.437	Glean3_13669	Glean3_13669	yes	0.005406	26.33	11											1						6587300
851	253	MVIINANIQNAGVYR	15	1	1674.89	Glean3_27169	Glean3_27169	yes	4.5671e-16	63.98	12												2					102100
852	137	MVPAPLVGDEYR	12	1	1345.67	Glean3_13077	Glean3_13077	yes	5.2615e-55	58.58	2	3		1	1													1067000
853	174	NAGLFTADQK	10	0	1063.53	Glean3_17641	Glean3_17641	yes	2.7247e-11	64.44	9.73		1	1	1	2	1	3	2	2	2	1	1	2	3	2	2	18919000
854	108	NALESYAYNMK	11	0	1302.59	Glean3_09165	Glean3_09165	yes	0.00025205	39.51	12										1				1			1453800
855	93;147	NCEFIVGSR	9	0	1080.5	Glean3_06387;Glean3_13823	Glean3_06387	no	1.942e-25	57.25	8.21	1	2	2	2	2	2	2	2	3	1	1	2	2	1	1	2	712730000
856	93;147	NCEFIVGSRPK	11	1	1305.65	Glean3_06387;Glean3_13823	Glean3_06387	no	6.6226e-09	55.58	8.67	1	2	1	4	1	4	3	3	3	3	3	3	3	1	3	1	860850000
857	105	NCESDASIFCYEEK	14	0	1750.68	Glean3_08505	Glean3_08505	no	8.2198e-06	72.45	7.5				1				1	2								542400
858	50	NDAGGTTNPFNGEFTTFLK	19	0	2029.94	Glean3_01892	Glean3_01892	yes	3.1502e-69	92.8	8.84			1	3	2	4			1				3	4	1		5159400
859	225	NDEVVTAMYTEK	12	0	1398.63	Glean3_24653	Glean3_24653	yes	3.9245e-07	66.32	11.8									1			1	2				661730
860	189	NDGLEAEDGMCLLDFTQPSPTPTQR	25	0	2791.24	Glean3_19739	Glean3_19739	yes	7.8031e-156	81.85	4.93	1	1	2	2	2	2	2	2									10756000
861	251	NDPAYGLSTK	10	0	1064.51	Glean3_26984	Glean3_26984	yes	0.00046644	40.39	11.8										2			1	1			2762400
862	224	NDVVGSIPVAGWLSQQR	17	0	1824.95	Glean3_24565	Glean3_24565	yes	9.7783e-14	32.05	5					1												192530
863	71	NEATGYLIQGYQR	13	0	1511.74	Glean3_05193	Glean3_05193	yes	0.00072871	61.95	4				1													61041
864	138	NFDEILR	7	0	905.461	Glean3_13368	Glean3_13368	yes	0.004591	35.8	14														1			1580200
865	261	NFHNDWLGCGK	11	0	1346.58	Glean3_28749	Glean3_28749	yes	8.5717e-05	29.27	15															1		92252
866	99	NFMIQGGDFASEDGSGSR	18	0	1873.79	Glean3_07484	Glean3_07484	yes	9.8174e-187	123.5	13.6													5	1	2		2174900
867	102	NFPNLNNMAYESER	14	0	1697.75	Glean3_07682	Glean3_07682	yes	2.5415e-51	83.25	10							2	7	5	4	4	6	3				15091000
869	54	NGHLCECPNEWTGR	14	0	1728.71	Glean3_02783	Glean3_02783	yes	9.1629e-09	41.62	4.2			1	2	2												2913400
870	177	NGLPVGGPGFR	11	0	1069.57	Glean3_18406;Glean3_18407	Glean3_18406	yes	8.5717e-05	49.97	11.8										1	3			2			207830000
871	142	NGPINAAWTEGK	12	0	1256.61	Glean3_13670	Glean3_13670	yes	0.0009104	70.96	8.73	1		1	2			1		1	1		1			2	1	180980000
872	197	NIDGIITVSSPMESISDLK	19	0	2018.02	Glean3_20701	Glean3_20701	yes	5.9944e-43	69.86	8				2	2	1			1				3				1440900
873	78	NINVASGYPR	10	0	1089.56	Glean3_05723	Glean3_05723	yes	3.4357e-08	50.51	9									1								134490
874	181	NGlean3_GQQPGMGQGGFGNQQPGMGGR	25	0	2482.16	Glean3_18811	Glean3_18811	yes	5.0645e-125	73.29	7.92	7	5	8	8	9	10	11	9	18	12	10	9	8	5	3		2045100000
875	31	NIYFTDQGVTQSSR	14	0	1614.76	Glean3_00437	Glean3_00437	yes	8.2198e-06	38.63	1	1																55784
877	240	NKIDTSELVCGTPFGVR	17	1	1891.95	Glean3_25966	Glean3_25966	yes	0.0001785	54.28	3.5	1	1	1	1	1	1											3505600
881	49	NLDFAPGVNQQTVK	14	0	1529.78	Glean3_01796	Glean3_01796	yes	2.9047e-12	58.93	3.64	1	1	3	3	2	1											4185700
883	44	NLGASVLAVR	10	0	998.587	Glean3_00992	Glean3_00992	yes	7.557e-35	65.51	8.67								1	2								846070
884	110	NLLDKDVLSK	10	1	1143.65	Glean3_09516	Glean3_09516	yes	0.000204	35.59	7.25							3	1									1528000
885	153	NLLSVAYK	8	0	906.517	Glean3_14594;Glean3_03825;Glean3_22537;Glean3_11631	Glean3_14594	yes	0.0052121	45.89	14														1			8467500
886	215	NLQYYDISAK	10	0	1213.6	Glean3_23217	Glean3_23217	yes	0.000204	36.72	12										1				1			2612100
887	257	NLYTHTLPFYQPPTGQQLDFIPPEK	25	0	2943.48	Glean3_27906	Glean3_27906	yes	4.9429e-11	46.28	2.11	3	3	2	1													47843000
888	168	NMGDIDPAK	9	0	959.438	Glean3_16506	Glean3_16506	yes	4.5085e-14	64.76	8.94					2	3	1	3		2	2	2	1	1			8448800
889	168	NMGDIDPAKLIFVPR	15	1	1684.9	Glean3_16506	Glean3_16506	yes	0.0074934	27	6						1											150250
890	36	NMITGTSQADCAVLVVAAGIGEFEAGISK	29	0	2908.43	Glean3_00595	Glean3_00595	yes	0.0019835	29.4	1.5	1	1															868880
891	55	NMMAACDPR	9	0	1064.42	Glean3_02788;Glean3_00062;Glean3_14285	Glean3_02788	no	0.0072293	41.4	10										1							162840
894	230	NNENNLVTLTLTR	13	0	1500.79	Glean3_25235	Glean3_25235	yes	5.9968e-16	99.03	6.83	1			1				1	2	1							689040
895	258	NNFLDFCDANQDSR	14	0	1714.7	Glean3_28184	Glean3_28184	yes	9.1629e-09	82.66	10								1			2						215820
896	174	NNNQGYSSAIFTR	13	0	1470.69	Glean3_17641	Glean3_17641	yes	1.7193e-08	70.91	7.93	1		1	1	1	1	1	2	2	1	1	1	2				5637600
897	180	NPFGMPPGFAPVMR	14	0	1516.73	Glean3_18810	Glean3_18810	yes	1.3094e-148	64.73	8.65	3	3	3	3	4	3	4	5	7	8	9	6	4	4	2		236610000
898	257	NPGNPNQPVR	10	0	1091.55	Glean3_27906	Glean3_27906	yes	0.0064455	47.84	3			1														33352
899	49	NPNVVGDTYAYQYSPELR	18	0	2084.98	Glean3_01796	Glean3_01796	yes	1.2676e-06	61.78	5.25			1	2						1							617990
900	94	NPPMVTVTPPEVNIK	15	0	1634.87	Glean3_06812	Glean3_06812	yes	1.4171e-10	76.68	9.67									3	2	1						3654700
901	168	NPQNPNSGYDYVSFFGGR	18	0	2017.89	Glean3_16506	Glean3_16506	yes	3.3065e-151	116.61	7.62	3	1	4	4	6	6	7	6	8	5	6	3	2	3			226030000
902	177	NPSMTDPK	8	0	888.401	Glean3_18406;Glean3_18407	Glean3_18406	yes	0.0058999	43.27	11											1						964840
903	137	NPTSDVITLYK	11	0	1249.66	Glean3_13077	Glean3_13077	yes	0.0037909	94.46	3.5	1	1	1	1	1	1											3020200
904	45	NQDTAPSDTFVCACK	15	0	1712.71	Glean3_01093;Glean3_11573	Glean3_01093	yes	4.1127e-23	80.6	12.5												1	1				461940
905	240	NQIVTVNQNSFAGLGQLQFLNLR	23	0	2573.37	Glean3_25966	Glean3_25966	yes	5.4369e-40	55.26	10.2	1												2	1			978070
906	212	NQLLAQTASK	10	0	1072.59	Glean3_23052	Glean3_23052	yes	0.0046452	37.82	13													1				1652500
907	241	NQPDTVTVYAGDTIYMR	17	0	1942.91	Glean3_26000	Glean3_26000	yes	2.7348e-117	91.65	12.3											5	3		3	1		10680000
908	198	NQPIQPLSDAENIR	14	0	1593.81	Glean3_20978	Glean3_20978	yes	5.0829e-40	73.05	3.38	2		2	1	3												1400000
909	168;201	NQYNLASYLFTADEGATTSYR	21	0	2384.09	Glean3_21385;Glean3_16506	Glean3_16506	no	4.7411e-150	137.51	7.51			1	2	10	7	7	9	3	5	2	5					47058000
910	240	NRPLLNMISNPR	12	1	1423.77	Glean3_25966	Glean3_25966	yes	0.0009104	42.64	6.86			1	2	1	1							2				5139600
911	237	NSAGIEGVSCPGPR	14	0	1399.65	Glean3_25926	Glean3_25926	yes	4.2204e-106	104.24	6.59	1	2	2	2	2	2	2	2	3		2	1	1				15286000
912	116	NSDPITVLVPTNAAFQALPSGVLDDLK	27	0	2794.48	Glean3_10203	Glean3_10203	no	6.4978e-06	30.32	11											2						599450
913	116	NSDPITVLVPTNAAFQALPSGVLDDLKK	28	1	2922.57	Glean3_10203	Glean3_10203	no	3.1393e-54	45.9	12.2											2	1	1	1			2215700
914	196	NSGLIFLTAAK	11	0	1133.64	Glean3_20636;Glean3_08019	Glean3_20636	yes	1.2138e-41	88.84	5.1	1		1	1	2	2	3										4118700
915	222	NSGSIMSITVGR	12	0	1220.62	Glean3_24181	Glean3_24181	yes	0.0074018	74.06	6						1											717500
916	110	NSGTIELLSCAIQK	14	0	1532.79	Glean3_09516	Glean3_09516	yes	3.019e-10	72.64	7							1										72855
917	230	NSICTYGAFK	10	0	1159.53	Glean3_25235	Glean3_25235	yes	0.0067463	18.41	12												1					315200
918	64	NSLAVISKPMSLNVK	15	1	1599.9	Glean3_04746	Glean3_04746	yes	3.2695e-28	55.9	9.82								2	6	5	2	1	1				25638000
920	105	NSNIMLNPLLR	11	0	1283.7	Glean3_08505	Glean3_08505	yes	1.1112e-28	59.17	8.33				2	2	1					1		2	1			2288400
921	261	NSQLVQGYPVR	11	0	1259.66	Glean3_28749	Glean3_28749	yes	3.568e-64	79.78	9.08	3	1	3	3	3	3	3	3	4	4	5	3	4	4	3	3	876840000
925	211	NTLAPVVTTNTGLVLFEGQSR	21	0	2216.18	Glean3_23016	Glean3_23016	yes	0.0051708	33.52	3			1														177340
926	110	NTLDPIWKPVSLMVR	15	1	1767.97	Glean3_09516	Glean3_09516	yes	0.0044511	23.43	7							1										82382
927	60	NTVGQQVYFAAEDSDCCTR	19	0	2219.92	Glean3_03914	Glean3_03914	yes	1.6694e-49	82.94	10.8										1	3						3376600
928	192	NTYSDSGEGDDFSQQVK	17	0	1875.78	Glean3_20140	Glean3_20140	yes	7.5719e-58	102.57	4.5				1	1												213420
929	33	NVDINPDVAAR	11	0	1182.6	Glean3_00439;Glean3_04158	Glean3_00439	yes	8.9262e-11	56.22	8.92					1	2	2	1	1	3	1		1	1			10768000
930	241	NVDYEDAGMYWCQASGAGGVIESVAGR	27	0	2861.24	Glean3_26000	Glean3_26000	yes	3.91e-19	67.38	11											1						193530
931	198	NVIGLAVDYMEK	12	0	1350.69	Glean3_20978	Glean3_20978	yes	1.106e-11	46.84	4				1													167320
932	261	NVLEDIPGLPLGIDAAFSSK	20	0	2055.09	Glean3_28749	Glean3_28749	yes	4.3874e-261	141.25	10.3	3	2	2	5	4	6	7	8	15	12	13	11	11	14	14	5	860680000
934	225	NVMESQGVVLPLEIGDK	17	0	1826.94	Glean3_24653	Glean3_24653	yes	8.6617e-73	91.63	11.3									2			2	2				844830
935	160	NVPSCPAGTVELWR	14	0	1584.77	Glean3_15708	Glean3_15708	yes	0.001862	58.14	11											1						81335
936	243	NVQGNPIFLSSSDVELVDDQDSK	23	0	2505.19	Glean3_26008	Glean3_26008	yes	1.5637e-14	40.48	11											1						171320
937	154	NWGIEDAR	8	0	959.446	Glean3_14602	Glean3_14602	yes	0.005909	38.4	3			1														516110
938	146	NWTNYGIDASTMDAK	15	0	1685.74	Glean3_13822	Glean3_13822	yes	1.4688e-84	69.91	5					2												983510
939	90	NYGVLLTTQGIIR	13	0	1446.82	Glean3_22132;Glean3_06165	Glean3_22132	yes	0.0016065	46.76	1	1																16409
940	33	PAFEPSTGIPGTGISR	16	0	1585.81	Glean3_00439	Glean3_00439	yes	5.1442e-11	70.55	9							2	1						1			940830
941	111	PAGTVAVQSQNNTVAPVTGTQNLGVAR	27	0	2649.38	Glean3_09549	Glean3_09549	yes	1.4949e-41	81.53	11.1									1	2	6	3	1				28559000
943	135	PAQLHFHWGTTPER	14	0	1675.82	Glean3_12518	Glean3_12518	yes	1.6337e-29	56.81	11.9											3	3		1			3879600
944	26	PAVLGPYVR	9	0	970.56	Glean3_00049	Glean3_00049	yes	3.6835e-06	50.2	12.7											1		1	1			4407900
945	82	PDQPQQNAHR	10	0	1189.56	Glean3_05990	Glean3_05990	yes	1.1402e-12	74.06	12												1					125490
946	188	PFDDGQNKPWYTK	13	1	1594.74	Glean3_19655	Glean3_19655	no	1.2271e-05	29.26	12.5											1			1			319250
947	192	PFIMILSK	8	0	947.551	Glean3_20140	Glean3_20140	yes	0.0056663	26.99	4				1													58699
948	135	PFSAELHLVHYNAK	14	0	1624.84	Glean3_12518	Glean3_12518	yes	7.2557e-71	74.37	12.6											4	10	5	3	1	1	75022000
949	82	PGFGMPPR	8	0	857.422	Glean3_05990	Glean3_05990	yes	1.5337e-35	61.62	9.31	3	4	3	4	3	4	4	4	4	4	9	9	7	4	4	4	299070000
950	67	PGFGQPGVGQPGR	13	0	1252.63	Glean3_04867	Glean3_04867	yes	0.001799	45.85	7							1										542850
951	257	PGFPNRPGQPGR	12	1	1278.66	Glean3_27906	Glean3_27906	yes	0.0081487	31.55	2		2															872810
952	142	PGGPVIPDNGPK	12	0	1146.6	Glean3_13670	Glean3_13670	yes	0.0018268	40.74	15															1		93385
953	177	PGKPNFGLPGSGGGGTGFGGGPGGAGGAGGAGGAGGAGGR	40	1	3066.44	Glean3_18406	Glean3_18406	yes	8.3853e-98	87.11	11.8										1	4	2		2			5435300
954	238	PGLDCNDPTQDLTFIEQFPLMQR	23	0	2734.27	Glean3_25927	Glean3_25927	yes	4.1389e-28	62.04	5.5			1	1	1	1	1	1									1122800
955	76	PGMLQGLPR	9	0	967.527	Glean3_05538	Glean3_05538	yes	1.5323e-29	76.06	9.07		1	3	2	3	2	2	5	8	4	3	3	4	1	3	1	43694000
956	64	PGNGPFQIGANIK	13	0	1311.69	Glean3_04746	Glean3_04746	yes	1.2345e-42	75.06	14													1	1	1		594970
957	93;147	PGQFPQVPGR	10	0	1081.57	Glean3_06387;Glean3_13823	Glean3_06387	no	7.6935e-11	78.35	7.66	3	2	2	3	2	3	3	2	3	1	3	1	3	3	1		579540000
958	93;147	PGQRPGQFPQVPGR	14	1	1519.8	Glean3_06387;Glean3_13823	Glean3_06387	no	1.6337e-29	66.86	7.58	3	3	4	4	5	5	5	3	4	2	3	3	3	3	3		1717200000
959	67	PGVGQPNRPGFGQPGVGQPGR	21	1	2058.05	Glean3_04867	Glean3_04867	yes	0.0001707	24.59	7							1										566270
960	145	PHFTDVGSLK	10	0	1099.57	Glean3_13821	Glean3_13821	yes	0.00046644	40.68	14														1			196230
961	239	PKPMAPPAVQEPVTSQLSR	19	1	2032.08	Glean3_25962	Glean3_25962	yes	4.6089e-05	35.11	6						2											863690
962	145	PLLLVTGR	8	0	867.554	Glean3_13821;Glean3_02088	Glean3_13821	yes	0.0056114	37.15	5					1												8137500
963	158	PLLPFSGPSESFVK	14	0	1503.8	Glean3_15404	Glean3_15404	yes	0.001862	18.05	4				1													102060
964	202	PMPWCFVEAR	10	0	1291.58	Glean3_21824	Glean3_21824	yes	0.0046452	32.43	10										1							41261
965	177	PNFGLPGSGGGGTGFGGGPGGAGGAGGAGGAGGAGGR	37	0	2784.27	Glean3_18406	Glean3_18406	yes	6.6446e-200	95.96	11.4	1									2	8	3	3	4			24043000
966	182	PQAQAFDPTNFR	12	0	1390.66	Glean3_18813	Glean3_18813	yes	7.8071e-26	69.66	8.02	3	3	3	3	3	2	3	4	2	2	3	3	3	3	1	2	256190000
967	134	PQEGHCVPASIPDGR	15	0	1618.75	Glean3_12486	Glean3_12486	yes	0.0055774	32.75	13													1				808250
968	177	PSASDSGSGGTGVNGGTGGGAR	22	0	1804.79	Glean3_18406;Glean3_18407	Glean3_18406	yes	4.1674e-41	105.07	12.2											3			2			684190
969	220	PSDQTVMVSSFGR	13	0	1409.66	Glean3_24022	Glean3_24022	yes	0.0020981	68.71	15															2		156780
970	110	PSHLSQGQVPSAPPI	15	0	1513.79	Glean3_09516	Glean3_09516	yes	0.0039705	32.79	7							1										47950
971	93;147	PTFPQTPAR	9	0	1013.53	Glean3_06387;Glean3_13823	Glean3_06387	no	0.00019555	43.44	5.67					1	2											18452000
973	203	PVDATDQCCMDHDR	14	0	1718.64	Glean3_22047	Glean3_22047	yes	6.8078e-139	46.92	7.84	1	1		1	2	2	1	2	2	2	3		2				7477600
974	146	PVGDHGIGNLDPDSIQFVPADR	22	0	2318.13	Glean3_13822	Glean3_13822	yes	0.0058525	44.45	5					1												104140
975	242	PVPVAAPVVAK	11	0	1046.65	Glean3_26001	Glean3_26001	yes	0.00018604	28.33	7							1										277930
976	135	PVQPLFDR	8	0	970.524	Glean3_12518	Glean3_12518	yes	1.0794e-11	58.74	13.2											2	2	2	1	2	1	31562000
977	93;147	PVTDIAECGR	10	0	1116.52	Glean3_06387;Glean3_13823	Glean3_06387	no	1.8624e-19	76.69	7.9	3	2	3	2	4	5	2	2	2	2	2	2	2	4	2	1	647570000
978	174	PWNGNDEECLVALK	14	0	1643.76	Glean3_17641	Glean3_17641	yes	3.6057e-83	73.07	9.33							1	1	1	1	2						1025300
979	98	PYAAGESCTQCESGK	15	0	1643.66	Glean3_07451	Glean3_07451	yes	7.209e-62	90.6	6.18	1			1	2	2	1	2	2								2714500
980	256	PYSINPGGLGYTK	13	0	1365.69	Glean3_27885	Glean3_27885	yes	0.00072871	53.94	5					3												1405200
981	148	PYYPGGRPTNPR	12	1	1373.68	Glean3_13825	Glean3_13825	yes	0.0082215	25.24	10										1							667040
982	49	QADSDTFFSTTK	12	0	1346.6	Glean3_01796	Glean3_01796	yes	0.0082215	44.17	4				2													293060
983	174	QAYECVEYYDNNNNQR	16	0	2078.84	Glean3_17641	Glean3_17641	yes	1.5903e-95	77	9.11			2	2	1	1	5	2	7	3	6	1	3	3			19518000
986	175	QCPDALDANIAE	12	0	1315.57	Glean3_17737	Glean3_17737	yes	0.0082215	62.38	15															1		58601
988	56	QDVIMESLKPFGEVANTLIDR	21	1	2374.22	Glean3_03084	Glean3_03084	yes	6.0633e-33	57.39	11											1						81961
991	76	QERPPFACIPER	12	1	1498.74	Glean3_05538	Glean3_05538	yes	9.1588e-06	48.28	9.67					1	1				1	1		2				2341200
992	72	QETGDGFYPSMYR	13	0	1549.65	Glean3_05228	Glean3_05228	yes	8.0526e-07	63.06	6			1	1	4	4	2		1	1							7716700
994	211	QEYFQSMVR	9	0	1186.54	Glean3_23016	Glean3_23016	yes	0.0060746	38.35	12												1					250670
995	193	QEYSPSENLGQVVFGER	17	0	1937.91	Glean3_20931;Glean3_20427	Glean3_20931	yes	0.00021392	28.01	10										1							60680
996	76	QFYNLER	7	0	968.472	Glean3_05538	Glean3_05538	yes	0.00014129	36.58	13												1		1			220290
997	54	QGEQEKEWLEGVTNVDR	17	1	2015.95	Glean3_02783	Glean3_02783	yes	9.7783e-14	49.2	3.43	1		4		1	1											3149700
998	33	QGPEAEYDCPETHR	14	0	1687.69	Glean3_00439;Glean3_04159	Glean3_00439	yes	5.0829e-40	64.74	7							2										616760
999	142	QGTNLFIVAAHEIGHSLGLAHSEVSK	26	0	2714.41	Glean3_13670	Glean3_13670	yes	1.1412e-27	51.22	12.6										1	2	1	2	2	1		7925900
1000	145	QIATEGPVADIAECGDLVAFTQPGK	25	0	2586.26	Glean3_13821	Glean3_13821	yes	1.3139e-90	88.79	12.4											2	11	5	2			35556000
1001	145	QIATEGPVADIAECGDLVAFTQPGKPHFTDVGSLK	35	1	3667.82	Glean3_13821	Glean3_13821	yes	2.504e-190	99.97	11.9	1			1	1	1	1				27	68	31	7			327060000
1002	73	QGlean3_PIASISDEAHPMK	17	0	1845.97	Glean3_05238	Glean3_05238	yes	1.9588e-148	62.16	7.42	3	2	3	3	3	2	3	4	4	3	3	3	2	2			11076000
1003	181	QIPQGVGPQWEAVEVTAMR	19	0	2095.05	Glean3_18811	Glean3_18811	yes	0	101.85	8.06	13	6	10	11	12	10	12	10	26	15	14	15	14	6	4	1	529030000
1004	226	QISPDVLSK	9	0	985.544	Glean3_24925	Glean3_24925	yes	3.6835e-06	52.67	15															1		39862
1005	87	QISYSQVASGK	11	0	1166.59	Glean3_06103	Glean3_06103	yes	8.1792e-11	60.49	9.36			2	1	2							2		2	1	1	6536800
1006	145	QLAYVGGGQFVQIVDFSDVVQPK	23	0	2493.29	Glean3_13821	Glean3_13821	yes	5.18e-218	118.5	11.8	2		1	6	1		1	1	1	1	12	67	26	13	7	4	189480000
1008	93;147	QLEYTCNLNACPPGGGEFVEFEK	23	0	2658.17	Glean3_06387;Glean3_13823	Glean3_06387	no	8.2587e-147	86.13	7.77			1		4	7	6	4	5	2	4	2					33652000
1009	93;147	QLEYTCNLNACPPGGGEFVEFEKGDEFPEDYWLTAK	36	1	4209.86	Glean3_06387;Glean3_13823	Glean3_06387	no	5.9088e-06	24.77	7							2										380500
1011	164	QLGLDTSSINYYTDSR	16	0	1831.86	Glean3_15937	Glean3_15937	yes	0.0034498	63.86	2.5	1	1	1	1													501740
1012	49	QLSNFELALSK	11	0	1248.67	Glean3_01796	Glean3_01796	yes	8.9262e-11	59.94	8			1	2	1	1	1		1	1	2		2				1451700
1016	96	QLVNAMDMLYR	11	0	1352.66	Glean3_07355	Glean3_07355	yes	1.132e-05	53.19	11.4								1	1	1					2		843280
1017	71	QLVSIEFAPETK	12	0	1360.72	Glean3_05193	Glean3_05193	yes	0.0074018	52.35	6						1											332620
1018	179	QNFGHVVIPDDLMSR	15	0	1726.85	Glean3_18529	Glean3_18529	yes	3.2836e-05	30.41	4.75				1	3												740360
1022	147	QPDAIESYTAANGETYIVTANEGK	24	0	2541.19	Glean3_13823	Glean3_13823	yes	1.3492e-19	83.29	7.62				1	2	6	3	2	3		2	2					17977000
1023	93	QPDAIESYTASNGETYIVTANEGK	24	0	2557.18	Glean3_06387	Glean3_06387	yes	4.094e-86	110.93	7.91			1	1	3	13	8	4		5	4	1	2	2			75787000
1024	135	QPDGLAVLGFFIQASDIDNPAYDAILDYTAGVR	33	0	3524.75	Glean3_12518	Glean3_12518	yes	7.4962e-94	71.53	13													2				1334400
1025	67	QPGFGNPGTPGGR	13	0	1240.59	Glean3_04867	Glean3_04867	yes	0.0084172	59.01	11											1						4290500
1026	181	QPGFGNQPGMGGQQPGMGGQQPGWGNQPGVGGR	33	0	3219.45	Glean3_18811	Glean3_18811	yes	4.7684e-143	79.83	7.76	4	3	7	7	6	6	8	8	18	12	8	8	5				270140000
1027	181	QPGFGNQPGMGGR	13	0	1301.59	Glean3_18811	Glean3_18811	yes	8.6112e-56	75.14	8.03	8	6	7	8	7	7	8	8	15	9	7	8	7	7	5	1	1563400000
1028	181	QPGFGNQPGVGGR	13	0	1269.62	Glean3_18811	Glean3_18811	yes	1.5508e-56	80.81	8	5	4	4	5	4	1	4	2	5	5	4	5	5	4	3		1529000000
1029	181	QPGMGGQPGVGGR	13	0	1196.57	Glean3_18811	Glean3_18811	yes	1.3705e-87	87.64	7.55	6	8	7	6	6	7	6	5	15	10	5	6	7	2	3		530660000
1030	181	QPGMGGQQPGMGGQPGVGGR	20	0	1851.85	Glean3_18811	Glean3_18811	yes	8.1773e-146	106.12	7.96	16	13	18	18	19	17	17	16	46	19	23	25	21	14	1		555030000
1031	181	QPGMGGQQPGWGNQPGVGGR	20	0	1963.91	Glean3_18811	Glean3_18811	yes	1.0362e-169	89.49	7.61	10	6	10	11	12	10	11	13	22	17	15	10	8	4			472040000
1032	181	QPGMGGQQPNNPNNPNPNNPNNPNNPNPR	29	0	3102.38	Glean3_18811	Glean3_18811	yes	1.5765e-91	72.18	8.03	6	5	9	9	5	5	6	9	19	9	12	11	8	5			173750000
1033	67	QPGQPGVGGQPGVGGR	16	0	1446.73	Glean3_04867	Glean3_04867	yes	3.2118e-16	71.6	8.52						1	8	6		2	6						19297000
1034	67	QPGVGGQPGFGNPGTPGGR	19	0	1735.84	Glean3_04867	Glean3_04867	yes	1.6694e-49	94.36	9							5	5	1	3	6						14955000
1035	67	QPGVGGQPGVGGR	13	0	1164.6	Glean3_04867	Glean3_04867	yes	1.1316e-13	58.1	8.45						1	3	3		2	2						6988600
1036	181	QPGWGNQPGVGGR	13	0	1308.63	Glean3_18811	Glean3_18811	yes	1.6718e-23	73.37	6.73	4	4	6	4	2	3	4	3	5	2	5	3	2		1		530040000
1037	67	QPGWGQPGVGQPGTPGGR	18	0	1731.84	Glean3_04867	Glean3_04867	yes	8.8621e-22	72.04	9.08							2	4		3	3						9543600
1038	238	QPIVGLQLAGDSTNR	15	0	1567.83	Glean3_25927	Glean3_25927	yes	1.3466e-101	91.16	4.95	2	1	2	3	4	4	2	1			1						9847800
1039	168;201	QPNAIESFEIR	11	0	1302.66	Glean3_21385;Glean3_16506	Glean3_16506	no	5.789e-17	57.09	8	1	1	1	1	3	3	5	3	2	2	2	3	1	1	1		94719000
1040	145	QPYTGQLGDPGPHTFSR	17	0	1856.88	Glean3_13821;Glean3_02088	Glean3_13821	yes	2.2272e-80	83.73	7.14	6	7	10	11	13	11	11	12	10	6	7	7	8	3	2		2135300000
1041	93;147	QPYTGQMGDK	10	0	1123.5	Glean3_06387;Glean3_13823	Glean3_06387	no	2.9866e-57	68.08	7.56	3	2	4	3	4	8	5	4	4	4	4	1	3	4	1		83370000
1042	240	QQATYDPIGHLK	12	0	1369.7	Glean3_25966	Glean3_25966	yes	0.00144	51.69	8.5		1	1				1		1		2	1	1				6225800
1043	122	QQVTDILNFNQMAR	14	0	1676.83	Glean3_11163	Glean3_11163	yes	4.1211e-170	87.32	12			1			1			1		1	1	11	4			9738400
1044	261	QRVDNNEYPR	10	1	1289.61	Glean3_28749	Glean3_28749	yes	5.2103e-11	50.25	11.6								1	2	2	2		1	2	2		4586100
1045	211	QSEPLSQIPGR	11	0	1210.63	Glean3_23016	Glean3_23016	yes	3.2428e-17	89.9	11.4			1		1			1	1		3	2	2	4	2		2016000
1046	53	QSFGDVLNIR	10	0	1147.6	Glean3_02638	Glean3_02638	yes	0.0004871	31.49	13													1				10749
1047	135	QSPINIESR	9	0	1042.54	Glean3_12518	Glean3_12518	yes	0.0072293	36.24	15															1		5613900
1048	114	QTDLTWNILEDSDDLPR	17	0	2029.96	Glean3_09925	Glean3_09925	yes	7.5719e-58	94.59	9									8								13101000
1049	54	QTGPQQDMWLVGEIR	15	0	1756.86	Glean3_02783	Glean3_02783	yes	7.5072e-13	59.63	9			2								3	2					1333400
1050	229	QTPDSCCLFAAPGCGK	16	0	1767.74	Glean3_25068	Glean3_25068	yes	9.0754e-05	76.78	10.2			1				1		4	1	2	3	3				9071100
1052	70	QTSLGNPILYFK	12	0	1379.74	Glean3_05008	Glean3_05008	yes	0.0009104	46.15	10.5					1			1		1			2	1			533320
1053	72	QVCDQEWHR	9	0	1256.54	Glean3_05228	Glean3_05228	yes	2.6349e-07	40.71	5.25			1		1	1	1										3214700
1054	98	QVCHCGGTLNR	11	0	1300.58	Glean3_07451	Glean3_07451	yes	2.4262e-25	50.83	5.5	1		1	2		2	2	1	1								1525100
1055	88	QVDAFLGIPYAEPPVDDLR	19	0	2114.07	Glean3_06123	Glean3_06123	yes	8.7455e-38	93.3	6						5											2618100
1056	30	QVDCVDDIGEIVEGER	16	0	1831.83	Glean3_00434	Glean3_00434	yes	1.867e-114	126.25	6.57	2	2	4	4	4	4	1	4	6					1	3		21589000
1057	120	QVFAAYGSLTSK	12	0	1270.66	Glean3_11106	Glean3_11106	yes	3.9245e-07	59.57	10.2										3	1						1906500
1058	232	QVFCVDGGSDVLTPVADELCFNSDSASLFKPVANR	35	1	3813.8	Glean3_25454	Glean3_25454	yes	1.1877e-05	21.48	5					1												226630
1059	154	QVGDLAAVEATTGMR	15	0	1517.75	Glean3_14602	Glean3_14602	yes	7.5072e-13	55.19	2.75	1	2	3	2													774890
1060	43	QVHPDTGISSK	11	0	1167.59	Glean3_01312;Glean3_02809;Glean3_00972;Glean3_03782;Glean3_06828;Glean3_12626;Glean3_17950	Glean3_01312	yes	0.0037909	41.22	11						1										1	4042700
1061	142	QVSTFKDNEVFFIAETR	17	1	2030.01	Glean3_13670	Glean3_13670	yes	2.5166e-34	96.02	13.5										2		2	2	2	3	2	6445200
1064	93;147	QWIHVVDFADMFFPK	15	0	1878.91	Glean3_06387;Glean3_13823	Glean3_06387	no	4.1358e-183	51.19	8.88	2		1		2	2	2		3	3	2	2	2	2	1		5659900
1065	93;147	QYPPPPQTPNWQPQTPQWQPQTPQWQPQTPR	31	0	3761.81	Glean3_06387;Glean3_13823	Glean3_06387	no	3.9679e-05	24.26	6.5						1	1										1354800
1066	64	QYQDGVSTLSITPQGR	16	0	1748.87	Glean3_04746	Glean3_04746	yes	6.5283e-28	94.42	9.94						1		2	4	5	2		3				35853000
1067	260	RFGVDFLGCDPNK	13	1	1523.72	Glean3_28748	Glean3_28748	yes	2.838e-08	43.31	11								1	1				1	1			2753300
1068	141	RGNDAVSNALQTESVFVDMQDIPDAAFIR	29	1	3178.54	Glean3_13669	Glean3_13669	yes	2.7619e-64	85.21	11.4										1	2	4					1260300
1069	40	RGSQFMVISTDHNTR	15	1	1747.84	Glean3_00752	Glean3_00752	yes	2.6807e-08	52.35	7							3										1149100
1071	237	RLDTTSYFSR	10	1	1244.61	Glean3_25926	Glean3_25926	yes	2.5036e-08	52.51	7.58				2	2	2	1	2				1	2				9575500
1072	76	RLLVPQQAGAGLLAVR	16	1	1661.01	Glean3_05538	Glean3_05538	yes	6.5283e-28	73.35	7.96		1	1	3	2	3	2	3	2	3	2	1	1	1	1		30078000
1073	76	RLNCIPQEQHHAR	13	1	1657.82	Glean3_05538	Glean3_05538	yes	1.2271e-05	52.45	13.5													1	1			81408
1074	194	RLNPYGQVGEEQLSR	15	1	1744.89	Glean3_20457	Glean3_20457	yes	1.4848e-76	74.35	8.67				1	2	2	2	2	3	3	3	3					22066000
1075	233	RPLAASDATYDK	12	1	1306.65	Glean3_25499	Glean3_25499	yes	0.0033764	32.05	4				1													0
1076	177	RPSASDSGSGGTGVNGGTGGGAR	23	1	1960.89	Glean3_18406;Glean3_18407	Glean3_18406	yes	1.9351e-31	89.56	11.4									1	2	4	2	1		1		21618000
1077	102	RSFYTASPDDAVFK	14	1	1602.77	Glean3_07682	Glean3_07682	yes	0.001862	49.84	10								2				2					1569900
1078	177	RTGVGILPDIQVIDPR	16	1	1747.99	Glean3_18406;Glean3_18407	Glean3_18406	yes	3.8204e-05	58.72	9.86	2				1		1	2	2	3	3	3	1	3	1		687750000
1080	64	RVSVGPVLSVTVSSISDGGR	20	1	1971.07	Glean3_04746	Glean3_04746	yes	3.8607e-16	77.74	11.2									1	2	1	2	2				4649000
1081	93;147	RYDLDPSPGNAR	12	1	1359.65	Glean3_06387;Glean3_13823	Glean3_06387	no	0.0033764	45.73	9									1								0
1082	256	SAEGALYNDGTSGNQK	16	0	1610.72	Glean3_27885	Glean3_27885	yes	3.5145e-08	68.65	5					2												551210
1083	236	SAGGEDVDFDDLTR	14	0	1495.64	Glean3_25915	Glean3_25915	yes	6.4683e-07	59	8.5								1	1								554340
1084	120	SAQRPTVVPFPHFDKDVDSQALR	23	2	2609.34	Glean3_11106	Glean3_11106	yes	0.0075565	31.4	11											1						219760
1085	29	SARPQDSGQFQCIYSR	16	1	1898.87	Glean3_00310	Glean3_00310	yes	0.0013146	47.33	7.33				1			1				1						1347800
1086	168	SATPDNYNYLMVMGK	15	0	1702.77	Glean3_16506	Glean3_16506	yes	2.4707e-93	80.35	9.34	3		4	4	8	9	11	6	3	6	9	9	6	8	4	7	287090000
1087	29	SCFNLNFQEQAPVLEPR	17	0	2047.98	Glean3_00310	Glean3_00310	yes	5.0948e-07	38.11	6					1		1										575610
1088	96	SCGVNTDIELELSK	14	0	1563.74	Glean3_07355	Glean3_07355	yes	5.0829e-40	78.45	6			1		1	1	1		1								1136400
1089	110	SCISQVQLYGPTNFAPVINHVSR	23	0	2586.3	Glean3_09516	Glean3_09516	yes	6.574e-62	45.61	7							1										86359
1090	92	SDAEGTLTWR	10	0	1134.53	Glean3_06370	Glean3_06370	yes	0.0046452	39.9	4				1													31046
1091	178	SDAFMISK	8	0	897.427	Glean3_18516	Glean3_18516	yes	4.2501e-06	48.84	8.67								1	2								1569800
1092	64	SDAHVYAYHSR	11	0	1304.59	Glean3_04746	Glean3_04746	yes	3.2386e-05	53.85	9.86								1	3	1	1		1				6873200
1093	165	SDIIDLACR	9	0	1061.52	Glean3_16020	Glean3_16020	yes	0.0096354	34.7	4				1													377910
1096	241	SDNTNPQTQYISIR	14	0	1635.79	Glean3_26000	Glean3_26000	yes	4.0425e-51	81.37	12.1									1	2	6	5	2	2	3		37288000
1097	196	SDPFLLFYR	9	0	1156.59	Glean3_20636;Glean3_08019	Glean3_20636	yes	0.00022238	32.91	5	1						2										583960
1098	110	SDPYLVFYK	9	0	1130.56	Glean3_09516	Glean3_09516	yes	0.00013936	37.76	6.67						1	2										2711700
1100	34	SDSLIINQISK	11	0	1216.67	Glean3_00469	Glean3_00469	yes	6.6226e-09	62.95	11.8				2							1	2	2	2	3		6027900
1101	137	SDVLDKIDLLTATAEDIIK	19	1	2072.13	Glean3_13077	Glean3_13077	yes	0.0017362	43.77	1	1																103360
1103	89	SEGLYVGTGIK	11	0	1122.59	Glean3_06145	Glean3_06145	yes	8.5717e-05	58.76	4.5	1		1	1	1	1		1									10143000
1104	239	SEIDLVEIK	9	0	1044.57	Glean3_25962;Glean3_00475	Glean3_25962	yes	4.5085e-14	77.72	8						2	2		2	2							12582000
1105	239	SEIDLVEIKK	10	1	1172.67	Glean3_25962;Glean3_00475	Glean3_25962	yes	1.8624e-19	44.34	8.4						2				3							10779000
1106	186	SFASPGWPVR	10	0	1102.56	Glean3_19369	Glean3_19369	yes	4.6198e-05	42.54	14														2			363740
1107	224	SFLQAAPYIYIDPAK	15	0	1695.89	Glean3_24565	Glean3_24565	yes	6.2977e-43	63.19	6			3	2	3		1	2			1	1					3065100
1108	112	SFLQHSQTVMDEQK	14	0	1676.78	Glean3_09922	Glean3_09922	yes	1.6869e-25	45.62	11.6										2	3		2	1			1731400
1109	262	SFQDADAGISAEDR	14	0	1480.64	Glean3_28887	Glean3_28887	yes	7.2557e-71	98.32	14.5														2	2		1592600
1110	93;147	SFSELYR	7	0	900.434	Glean3_06387;Glean3_13823	Glean3_06387	no	9.9555e-12	29.54	7.12	2	2	1	3	2	4	1	1	2	1			1	1	2	1	843350000
1112	168;201	SFTDAVPFSR	10	0	1125.55	Glean3_21385;Glean3_16506	Glean3_16506	no	7.6935e-11	57.55	7.67		1	3	1	2	2	2	2	3	2	3	2	1				250910000
1113	102	SFYTASPDDAVFK	13	0	1446.67	Glean3_07682	Glean3_07682	yes	5.9968e-16	58.42	9.81	2			2	1	2	3	3	3	3	3	3	4	3	3	1	135130000
1114	174	SFYTLEWTNQHGCGGSEDTDPHK	23	0	2665.11	Glean3_17641	Glean3_17641	yes	1.2483e-07	23.82	10							1						1				278780
1115	219	SGASNPASNLVWIK	14	0	1442.75	Glean3_24019	Glean3_24019	yes	9.1629e-09	74.81	3.67			1	2													572770
1116	133	SGDGTDLDPNIIK	13	0	1343.66	Glean3_12356	Glean3_12356	yes	9.7124e-05	61.31	8.6							1	2		2							1027800
1117	144	SGETEDTFIADLVVGLCTGQIK	22	0	2352.15	Glean3_13819;Glean3_13820	Glean3_13819	yes	1.4562e-28	93.9	1.33	2	1															898610
1118	200	SGGDIMSPTLSGHSGR	16	0	1557.72	Glean3_21193	Glean3_21193	yes	0.00083047	39.52	12											1	2	1				886900
1119	33	SGGFIFR	7	0	782.408	Glean3_00439	Glean3_00439	yes	0.0089283	38.15	7							1										2491000
1122	101	SGNIDANELNTAFQTFGYR	19	0	2116.98	Glean3_07550	Glean3_07550	yes	2.8171e-93	125.04	11										4	3		2				7381000
1123	246	SGQIDGNELAAAFGAFGYR	19	0	1942.92	Glean3_26365;Glean3_26366	Glean3_26365	yes	3.5083e-43	88.95	13													3				1147400
1124	143	SGQIEPHELTAALAAFGYR	19	0	2030.02	Glean3_13716	Glean3_13716	yes	3.4345e-17	62.2	12.9												1	6				6363100
1125	160	SGQLQSVVSR	10	0	1059.57	Glean3_15708	Glean3_15708	yes	3.4357e-08	66.81	7.67				1					1	1							359080
1126	115	SGSGPIWLDEVACR	14	0	1545.72	Glean3_10062	Glean3_10062	yes	9.4143e-18	76.64	4.5			1	1	1	1											628950
1128	163	SHADEGALTVR	11	0	1154.57	Glean3_15906	Glean3_15906	yes	0.00025205	38.85	11											1						309680
1129	89	SIEVMGLQYTSDCTK	15	0	1730.79	Glean3_06145	Glean3_06145	yes	7.5072e-13	78.94	4.5				1	1												1132800
1130	240	SGlean3_HPDVNLFSMGK	15	0	1653.85	Glean3_25966	Glean3_25966	yes	0.0012325	35.64	14.3														2	1		4713800
1131	49	SITLDSIYFGPGSR	14	0	1511.76	Glean3_01796	Glean3_01796	yes	5.6329e-18	69.97	3.67			2		1												1143500
1133	110	SKLDAHDFLGK	11	1	1229.64	Glean3_09516	Glean3_09516	yes	0.003819	28.86	7							1										831910
1135	240	SLFAVFNDAFR	11	0	1285.65	Glean3_25966	Glean3_25966	yes	8.8651e-09	53.45	5	2		1	1												1	1612300
1138	142	SLMAPYYQGFQPR	13	0	1556.74	Glean3_13670	Glean3_13670	yes	1.1978e-158	105.72	8.78	7	3	6	5	6	4	6	7	8	9	8	8	11	7	6	1	455970000
1139	89	SLMLPGSDDEK	11	0	1190.55	Glean3_06145	Glean3_06145	yes	0.0093794	29.21	1	1																151510
1142	205	SLVFSLPGDAGTR	13	0	1318.69	Glean3_22576	Glean3_22576	yes	0.0016065	40.83	4.5				1	1												2472400
1145	111	SLYPSLEDMK	10	0	1181.56	Glean3_09549	Glean3_09549	yes	1.1341e-22	53.05	10.6										2	3						8397500
1146	111	SLYPSLEDMKVDK	13	1	1523.75	Glean3_09549	Glean3_09549	yes	2.1814e-37	60.08	10.5										3	3						5749900
1147	162	SMAVEIIGVDIR	12	0	1301.7	Glean3_15902	Glean3_15902	yes	7.8071e-26	72.1	4.67				1	2												179280
1148	133	SNLLTIFADPTR	12	0	1346.72	Glean3_12356	Glean3_12356	yes	0.00144	68.36	11.5								1							1		245190
1149	64	SNPGQLLPSGR	11	0	1124.59	Glean3_04746	Glean3_04746	yes	3.2386e-05	71.52	11				1					2	1		3	3	1			55493000
1150	76	SNRIESISASTFSGAAK	17	1	1724.87	Glean3_05538	Glean3_05538	yes	2.6903e-99	98.87	10.1				2				1		1	1	2	2	1			4642200
1152	126	SPDFLGGANPPSADIVDTTPTFTLIR	26	0	2701.36	Glean3_11332	Glean3_11332	yes	1.3127e-33	49.92	14.3														2	1		439220
1153	235	SPEFTSDNPLETK	13	0	1463.68	Glean3_25815	Glean3_25815	yes	0.00072871	63.77	4				1													800590
1154	233	SPGTSNLQINFNR	13	0	1446.72	Glean3_25499	Glean3_25499	yes	0.0013968	76.01	4				1													207620
1155	180	SPQENMEIYR	10	0	1265.57	Glean3_18810	Glean3_18810	yes	7.9173e-20	73.74	8.71	2	2	3	3	3	3	3	4	4	5	7	3	3	3	4		239480000
1156	240	SPQQTYSLGPGAYR	14	0	1523.74	Glean3_25966	Glean3_25966	yes	5.6329e-18	75.21	9	2		1	2	1					2	2	2	2	2	1		3320000
1157	154	SPSEGYVAVYDGLK	14	0	1483.72	Glean3_14602	Glean3_14602	yes	4.3161e-45	85.34	3.38	1	1	2	2	2												2324100
1158	106	SPTSCMWDVAR	11	0	1308.56	Glean3_08857	Glean3_08857	yes	0.00044116	57.84	13													2				555880
1159	256	SQDEQYMGLIGPVIR	15	0	1704.85	Glean3_27885	Glean3_27885	yes	3.2944e-05	45.54	5					1												117580
1160	64	SQHAIVLSR	9	0	1009.57	Glean3_04746	Glean3_04746	yes	0.0096354	39.07	9									1								827040
1162	145	SQTNKPLLLVTGR	13	1	1425.83	Glean3_13821;Glean3_02088	Glean3_13821	yes	1.2345e-42	100.32	7.82	5	3	5	6	16	6	5	6	5	5	4	5	4	4	4	4	1726100000
1164	200	SQYVETLVVVDK	12	0	1378.73	Glean3_21193	Glean3_21193	yes	2.0533e-14	66.34	12												2					574350
1166	146	SRPPMVLVTSR	11	1	1241.69	Glean3_13822	Glean3_13822	yes	8.1792e-11	55.89	9			1	1	5				1		3	2	3			1	144750000
1167	146	SRTDPGMVHIYQK	13	1	1530.76	Glean3_13822	Glean3_13822	yes	5.028e-24	56.08	7.45				1	1	3	3				2	1					4893100
1169	220	SSAYPADGAPVQK	13	0	1289.63	Glean3_24022	Glean3_24022	yes	1.5719e-10	55.45	15															2		424400
1170	220	SSAYPADGAPVQKPSDQTVMVSSFGR	26	1	2681.28	Glean3_24022	Glean3_24022	yes	2.994e-05	27.28	15															2		512580
1171	158	SSCAEYFYSGDTASGAK	17	0	1799.73	Glean3_15404	Glean3_15404	yes	7.5903e-89	112.25	3.8			2	2	1												1362600
1173	244	SSFSSFSTLR	10	0	1117.54	Glean3_26072	Glean3_26072	yes	0.0046452	52.49	4.33				2	1												2790000
1174	145	SSGRGPECESLAVGDVQGR	19	1	1959.91	Glean3_13821;Glean3_02088	Glean3_13821	yes	6.7298e-25	69.79	6.94	1		1	2	3	2	2	1	1		1	2	1				70104000
1176	194	SSLGVLLR	8	0	843.518	Glean3_20457	Glean3_20457	yes	0.00020697	46.35	7.92				1	2	2	1		2	2	1		1				3525700
1177	194	SSLGVLLRPVVASVK	15	1	1523.94	Glean3_20457	Glean3_20457	yes	3.2275e-34	64.82	7.9				4	3	3	1	3	7	6		1		1			109070000
1178	75	SSQDTGVTDLR	11	0	1177.56	Glean3_05420	Glean3_05420	yes	3.8115e-18	87.06	2.9	2	2	2	3	1												1863600
1179	242	SSTPTQQMANMSLSAGAIVR	20	0	2049	Glean3_26001	Glean3_26001	yes	0.00048043	40.27	6						1											476270
1180	218	SSTSTDFNGNFMEDAER	17	0	1906.76	Glean3_23910	Glean3_23910	yes	2.5166e-34	118.16	7					1	2	2	1		1							1658500
1181	52	SSVGSNVLTAMQGYANYR	18	0	1916.91	Glean3_02550;Glean3_16546;Glean3_15144	Glean3_02550	yes	7.8905e-05	38.14	11											1						202480
1183	224	STANTALTNAMNYLVSR	17	0	1825.9	Glean3_24565	Glean3_24565	yes	0.00021392	84.6	7			3				1						2				801810
1184	93;147	STEQPLKHDDVYFYGGR	17	1	2010.94	Glean3_06387;Glean3_13823	Glean3_06387	no	2.6903e-99	87.65	8.23	1	1	2	3	3	7	5	3	4	3	5	4	3	3			512320000
1185	187	STFLSVSSSDLMSK	14	0	1487.72	Glean3_19426	Glean3_19426	yes	3.231e-05	72.23	6						1											198420
1186	158	STGCSQHFNYHCFEAPLR	18	0	2209.94	Glean3_15404	Glean3_15404	yes	8.6028e-05	35.67	3			1														1269100
1187	168	STTADAQSHGPK	12	0	1198.56	Glean3_16506	Glean3_16506	yes	0.0082215	66.72	7							1										92781
1188	36	STTTGHLIYK	10	0	1119.59	Glean3_00595	Glean3_00595	yes	0.0046452	31.2	1	1																87840
1189	126	STTVAVVDTSR	11	0	1134.59	Glean3_11332	Glean3_11332	yes	8.9262e-11	70.08	12.5											1			1			1061000
1190	102	STWMTFTLHK	10	0	1250.61	Glean3_07682	Glean3_07682	yes	0.0064455	33.3	14.5														1	1		2921600
1191	177	STYPGQNYPGSR	12	0	1325.6	Glean3_18406;Glean3_18407	Glean3_18406	yes	1.4151e-22	75.25	9.44	1	1	2		1	2	2	1		3	5	2	2	3	2		689750000
1192	119	SVIGSFFDLAELEQAPK	17	0	1849.95	Glean3_11039	Glean3_11039	yes	4.1455e-07	46.15	13.3												1		2			172750
1193	205	SVIIHLASSER	11	0	1210.67	Glean3_22576	Glean3_22576	yes	8.9262e-11	37.31	4				2													1035000
1195	29	SVLTIASADVGDTGK	15	0	1432.74	Glean3_00310	Glean3_00310	yes	3.4302e-109	101.16	6.69	1	1	5	2	1	3	5	3	3	2			3				10861000
1196	237	SVNEADFVGK	10	0	1064.51	Glean3_25926	Glean3_25926	yes	1.1269e-07	57.06	5.75	1			1	1								1				1760400
1197	237	SVNEADFVGKPLVIGDR	17	1	1814.95	Glean3_25926	Glean3_25926	yes	1.2864e-116	67.99	6.83	4	2	3	3	5	5	4	1	4	1	2	1	4	2			71937000
1198	70	SVNLQETPLVDSALTVEER	19	0	2099.07	Glean3_05008	Glean3_05008	yes	0.00023656	37.13	5					1												355140
1199	65	SVNSLHVTGLEPYTR	15	0	1671.86	Glean3_04758	Glean3_04758	yes	7.3354e-08	47.35	7							2										598950
1200	37	SVSLQETPLVDSSLTVEER	19	0	2088.06	Glean3_00619	Glean3_00619	yes	3.5083e-43	80.87	5.75					3			1									1368600
1201	181	SWPVNPQNPMSGPPGR	16	0	1719.82	Glean3_18811	Glean3_18811	yes	8.1916e-96	88.49	7.51	10	7	8	8	9	8	7	7	12	10	7	8	7	6	3		723400000
1202	161	SYDQLLIDR	9	0	1121.57	Glean3_15763	Glean3_15763	yes	1.0103e-05	49.71	5.5					1	1											771610
1204	126	SYLQDMTPEGK	11	0	1267.58	Glean3_11332	Glean3_11332	yes	3.8115e-18	61.38	14.1													2	4	3		1045300
1205	136	SYPGANVGLQLR	12	0	1273.68	Glean3_12786	Glean3_12786	yes	0.0072598	60.88	13.5													1	1			1277500
1206	125	TAALCFAR	8	0	908.454	Glean3_11256	Glean3_11256	yes	4.2501e-06	46.41	13.7													1	2			2033600
1207	65	TALMPPSGILVR	12	0	1253.72	Glean3_04758	Glean3_04758	yes	0.0074018	49.84	7							2										829640
1208	224	TATVNFAIEPTK	12	0	1290.68	Glean3_24565	Glean3_24565	yes	0.0082215	60.83	12												1					668640
1209	27	TCEENIDDCSPNPCR	15	0	1865.7	Glean3_00152	Glean3_00152	yes	7.209e-62	77.49	3			3														626980
1210	137	TCLDGACNLPVPGIR	15	0	1641.8	Glean3_13077;Glean3_16774	Glean3_13077	no	0.0089674	31.17	15															1		16157
1211	216	TCLPSGQWSGVQPVCNK	17	0	1916.89	Glean3_23288;Glean3_21860	Glean3_23288	yes	6.7139e-09	64.5	11.3											2	1					263710
1212	158	TCTEDVGATFK	11	0	1227.54	Glean3_15404	Glean3_15404	yes	4.5501e-18	69.01	4.86			2	1	1	2	1										4256400
1213	94	TCTVMVLK	8	0	950.493	Glean3_06812	Glean3_06812	yes	0.0044715	41.81	9.5									1	1							253680
1214	34	TDAGFYTASVTDNTR	15	0	1617.73	Glean3_00469	Glean3_00469	yes	6.2977e-43	110.15	11.7				3	1						1	2	3	3	3	2	8884900
1215	179	TDDDDVEPFK	10	0	1179.49	Glean3_18529	Glean3_18529	yes	3.4357e-08	49.26	5					1												94622
1216	66	TDGILSYYSDEK	12	0	1389.63	Glean3_04859	Glean3_04859	yes	0.0082215	37.05	11											1						127850
1217	163	TDIKFEDQNPNQGlean3_R	16	1	1926.98	Glean3_15906	Glean3_15906	yes	0.0074618	32.07	11											1						2721900
1218	146	TDPGMVHIYQK	11	0	1287.63	Glean3_13822	Glean3_13822	yes	2.4238e-25	57.4	7.77	1		2	2	6	4	4	2	5	4	5	2	2				76544000
1221	196	TEAIMNTLNPDFVK	14	0	1591.79	Glean3_20636	Glean3_20636	yes	7.2222e-35	108.98	5.64				2	3	3	3										1912100
1222	142	TEAVFTEMSAVPDAAFIR	18	0	1953.95	Glean3_13670	Glean3_13670	yes	1.073e-91	117.37	9.89	3	1	4	4	5	4	4	6	10	9	7	9	10	9	6	5	424280000
1223	99	TEDLPPQDEFIVEK	14	0	1658.8	Glean3_07484	Glean3_07484	yes	3.7398e-34	41.18	13													1				879180
1224	140	TEIIILATR	9	0	1028.62	Glean3_13662	Glean3_13662	yes	4.8445e-51	70.73	2		1															559620
1225	117	TELAENDNAIDEIR	14	0	1601.75	Glean3_10644	Glean3_10644	yes	6.8289e-83	95.12	14.7														1	2		501060
1226	83	TEMSFICQYQYML	13	0	1712.72	Glean3_05991	Glean3_05991	yes	2.9667e-48	79	13											1	2	4	2	1		17648000
1227	102	TEPCPYTGAEVFAGGITNGADWYSIR	26	0	2831.29	Glean3_07682	Glean3_07682	yes	1.0911e-27	47.54	12												1					128450
1228	110	TEPIQNTLNPDFVHK	15	0	1751.88	Glean3_09516	Glean3_09516	yes	0.0074934	21.02	6						1											791400
1229	146	TEPQYGLNR	9	0	1076.53	Glean3_13822	Glean3_13822	yes	0.0010306	38.82	5.2					4	1											108970000
1230	152	TFAQLLEDR	9	0	1091.56	Glean3_14496	Glean3_14496	yes	1.0103e-05	52.57	5.75					1	3											1826700
1231	217	TFDNLSPEESR	11	0	1293.58	Glean3_23466	Glean3_23466	yes	8.8651e-09	55.17	11.3									2	3	2		2	2			5283200
1232	56	TFGQGLGFGR	10	0	1038.52	Glean3_03084	Glean3_03084	yes	1.1402e-12	64.18	11.5										1			1				637080
1233	86	TFGVFCSESCR	11	0	1348.55	Glean3_06030	Glean3_06030	yes	0.0037909	26.77	5					1												18132
1234	176	TFQANANSDDVIK	13	0	1421.68	Glean3_18348	Glean3_18348	yes	9.9078e-24	61.43	3.12	2		2	3	1												2576000
1235	33	TFTADATVPLDDVR	14	0	1519.75	Glean3_00439	Glean3_00439	yes	3.0575e-21	84.99	7				1	2	2	3	1							1		10254000
1236	230	TFTFTDPNTPDGQLQVEIPAR	21	0	2346.15	Glean3_25235	Glean3_25235	yes	0.0001707	27.05	1	1																49083
1237	182	TFTGCDGISPGHLAAPTTFEER	22	0	2363.09	Glean3_18813	Glean3_18813	yes	9.3871e-95	73.69	8.27	1	3	5	2	5	5	6	5	8	3	4	2	2	3	5	1	426170000
1239	49	TGDLSIESSVR	11	0	1162.58	Glean3_01796	Glean3_01796	yes	0.00025205	74.15	3.75			2	1	1												3734000
1240	145	TGDLSPESLSFIPPEK	16	0	1715.86	Glean3_13821;Glean3_02088	Glean3_13821	yes	9.8447e-124	109.72	8.35	4	6	8	10	13	6	7	6	6	6	6	5	5	6	12	5	849070000
1241	84	TGDLSYESSVR	11	0	1212.56	Glean3_05999	Glean3_05999	yes	8.5717e-05	105.71	4				2													212630
1242	42	TGLETHIDDYGAATSDGLDK	20	0	2077.94	Glean3_00884	Glean3_00884	yes	1.612e-06	50.74	7				1						1							941900
1243	177	TGVGILPDIQVIDPR	15	0	1591.89	Glean3_18406;Glean3_18407	Glean3_18406	yes	1.4848e-76	83.95	9.37	2	3	2	4	5	4	4	4	7	5	12	6	6	4	6	2	1726100000
1244	120	TGYLNLVR	8	0	934.524	Glean3_11106	Glean3_11106	yes	0.0054013	56.28	10.3										2	1						7985700
1245	158	THDLNSVLFHQR	12	0	1465.74	Glean3_15404	Glean3_15404	yes	3.9245e-07	51.87	3			1														2209900
1246	222	TIEANEETYQK	11	0	1324.61	Glean3_24181	Glean3_24181	yes	1.1112e-28	64.76	3.88	2	1		1	1	3											2172900
1250	244	TIGPAQNMPEFAK	13	0	1402.69	Glean3_26072	Glean3_26072	yes	1.5144e-19	59.05	4			1	2	1												1793700
1251	63	TITLEVEPSDSIENVK	16	0	1772.9	Glean3_21496;Glean3_04721;Glean3_18079;Glean3_15276	Glean3_21496	yes	6.221e-105	83.54	8.36	5	4	4	5	4	3	4	3	4	5	5	6	5	4	5	1	101010000
1252	198	TIVAGIGSAEGIAYDPLMR	19	0	1933	Glean3_20978	Glean3_20978	yes	4.4677e-38	77.89	2.91	4	1	2	1	2	1											2771500
1255	147	TKEFGDSDPESITFIPPEK	19	1	2136.03	Glean3_13823	Glean3_13823	yes	3.5937e-154	91.31	8.6	1	2	5	5	5	8	6	7	7	4	5	8	4	5	5		959290000
1256	188	TKPSFYDLK	9	1	1097.58	Glean3_19655	Glean3_19655	no	0.0010306	38.66	11.7					1						2	1		2	1		8381800
1258	214	TLDSIELR	8	0	945.513	Glean3_23115	Glean3_23115	yes	0.005909	44.36	4				1													525980
1259	46	TLEIFGEGR	9	0	1020.52	Glean3_01114	Glean3_01114	yes	0.00013936	47.54	6.6						2	3										3693700
1261	250	TLLGSTNSSGGDSKPADGDAEK	22	1	2105.97	Glean3_26982	Glean3_26982	yes	8.1957e-17	40	5.75	1		3	2	1	2	2	2	3								8368800
1264	240	TLQLADNPLER	11	0	1268.67	Glean3_25966	Glean3_25966	yes	3.2428e-17	54.28	8.5	2	2	2	2	3	2		1	2	3	2	3	3	3	2		62684000
1265	63	TLSDYNIQK	9	0	1080.55	Glean3_21496;Glean3_04721;Glean3_18079;Glean3_15276	Glean3_21496	yes	2.6349e-07	54.78	9.5		1	1	1			1		1	1	1	1	1	2	1		34801000
1266	225	TLTTLSGDTNER	12	0	1306.64	Glean3_24653	Glean3_24653	yes	0.00144	50.52	9									1								442240
1267	228	TLVESLDSDVQAR	13	0	1431.72	Glean3_24995	Glean3_24995	yes	1.5508e-56	86.7	10.6								1			3	1					1082900
1269	90	TLVYTGMDQPR	11	0	1279.62	Glean3_22132;Glean3_06165	Glean3_22132	yes	2.4238e-25	54.29	3.5	2	1	1	3	2	1											1565100
1270	76	TLYLNENQLMWLR	13	0	1692.87	Glean3_05538	Glean3_05538	yes	6.1811e-67	64.55	9.25			2		1	1	3		3	1	2	3	4				3162100
1271	76	TLYLNENQLMWLRPGMLQGLPR	22	1	2642.38	Glean3_05538	Glean3_05538	yes	8.4827e-14	44.4	12												1					193090
1272	32	TNDAFVAIPTDALGK	15	0	1531.79	Glean3_00438	Glean3_00438	yes	7.5072e-13	63.62	8.77						1	3	3	2	1	1	2					18955000
1273	44	TNDVSQVLCNFR	12	0	1451.68	Glean3_00992	Glean3_00992	yes	0.0009104	55.43	9									3								1067400
1274	141	TNKIDAAFK	9	1	1006.54	Glean3_13669	Glean3_13669	yes	0.0096354	43.09	10										1							2624500
1275	83	TNNNYFWADGTPLLPTQWNK	20	0	2379.13	Glean3_05991	Glean3_05991	yes	5.2573e-35	65.01	13.1											1	2	5	3	1		16576000
1278	186	TPFVYESK	8	0	969.481	Glean3_19369	Glean3_19369	yes	1.0794e-11	47.2	13.5													2	2			3746600
1279	234	TPGPGAQSALR	11	0	1053.56	Glean3_25574	Glean3_25574	yes	6.6226e-09	54.82	5.67	1	1												1			436350
1280	34	TPIQSQCTPDQLR	13	0	1542.75	Glean3_00469	Glean3_00469	yes	5.9968e-16	68.33	4				2													471470
1281	69	TQDGDVTTIEGVAFQPDPEEGAK	23	0	2403.11	Glean3_04885	Glean3_04885	yes	8.0484e-29	45.79	8								1									52263
1282	214	TQGGEPGVIETMLVHTYDTR	20	0	2203.06	Glean3_23115	Glean3_23115	yes	0.0026109	25.65	13													1				479400
1283	61	TQLQAENEVVPVVVTDK	17	0	1867.99	Glean3_03918	Glean3_03918	yes	8.0158e-25	99.33	4.5	2		1	1		2	1	1									1425300
1284	167	TREDTLTDIAQVSEECR	17	1	2021.93	Glean3_16397	Glean3_16397	yes	0.0014396	47.28	7			1				1		2								818540
1285	233	TSAAAVVVLDPK	12	0	1169.67	Glean3_25499	Glean3_25499	yes	1.154e-11	55.83	4				2													1119200
1286	51	TSAITFIGIEQEPSEK	16	0	1748.88	Glean3_01929	Glean3_01929	yes	0.0065057	40.93	12												1					9877.5
1287	224	TSDILSDTTK	10	0	1079.53	Glean3_24565	Glean3_24565	yes	0.00046644	48.78	13												1		1			563040
1288	77	TSENIIPAGYPK	12	0	1288.67	Glean3_05577	Glean3_05577	yes	0.0074018	47.09	9									2								3314100
1289	259	TSFFQALSIATK	12	0	1312.7	Glean3_28366	Glean3_28366	yes	0.0018268	46.55	10										1							1157900
1290	141	TSYFLIGGQVSTFK	14	0	1546.8	Glean3_13669	Glean3_13669	yes	2.6611e-29	77.48	11.4	1						1	1	6	5	2	3	2	5	5	1	27945000
1293	201	TTAPAADIAR	10	0	985.519	Glean3_21385	Glean3_21385	yes	2.7247e-11	50.85	10	1			2	1	1		1		1	2	3	2	2	2		117330000
1294	50	TTDGSQGYYYLGGLESYTSPDK	22	0	2401.06	Glean3_01892	Glean3_01892	yes	5.0308e-41	106.81	6.68			3	3	4	3		1	4	1	2	1					5783600
1295	127	TTDGYLLR	8	0	937.487	Glean3_11352;Glean3_01585	Glean3_11352	yes	0.0058999	50	10										1							788820
1296	143	TTFMTYDR	8	0	1033.45	Glean3_13716	Glean3_13716	yes	0.0010819	47.05	13													1				640960
1297	31	TTGEDPTVLIANR	13	0	1385.72	Glean3_00437	Glean3_00437	yes	6.8348e-07	61.04	3	1		1	2													216620
1299	261	TTITFTFDNYTPDLPMNQVR	20	0	2373.13	Glean3_28749	Glean3_28749	yes	7.3078e-72	69.27	10.7					1	1	2	4	9	6	9	6	2	9	1		93406000
1300	33	TTLQSDKPIMVVQYAK	16	1	1820.97	Glean3_00439	Glean3_00439	yes	3.2118e-16	43.64	7.5							1	1									287080
1301	106	TTMDVAPVDIDEGTTAYVVK	20	0	2124.03	Glean3_08857	Glean3_08857	yes	4.1107e-07	53.34	13													2				399580
1302	50	TTNEALAVFEGIR	13	0	1419.74	Glean3_01892	Glean3_01892	yes	5.9968e-16	100.5	5.74			4	4	4	4	2	2	1	1	1						17568000
1303	109;108	TTPSYVAFTDTER	13	0	1486.69	Glean3_09477;Glean3_14864;Glean3_09476;Glean3_09479;Glean3_09165	Glean3_09477	no	0.0016065	56.8	8.75				1				1		1			1				9852000
1304	40	TTTTDSSFILNAGEFK	16	0	1730.84	Glean3_00752	Glean3_00752	yes	8.7125e-142	124.1	6.6				1		4	3	1	1								2499300
1305	176	TTVDPSDPSDPATAAVFVAADAEK	24	0	2374.12	Glean3_18348	Glean3_18348	yes	1.2145e-06	44.29	4				2													662040
1306	198	TTVVASNMESPR	12	0	1290.62	Glean3_20978	Glean3_20978	yes	0.0009104	68.44	3.67			1	2													235980
1307	99	TVANFLFFADPLSK	14	0	1568.82	Glean3_07484	Glean3_07484	yes	9.1629e-09	71.5	13													4				3129800
1308	42	TVDAQVCDDATEK	13	0	1450.62	Glean3_00884	Glean3_00884	yes	2.838e-08	75.98	8			1							1	1						421530
1310	230	TVDVSNPQDVR	11	0	1228.6	Glean3_25235	Glean3_25235	yes	0.0085125	32.66	1	1																6943.7
1311	169	TVFDEAIR	8	0	949.487	Glean3_16790	Glean3_16790	yes	0.00020697	45.18	11.5										1			1				1737600
1312	156	TVFLNEVVGGR	11	0	1189.65	Glean3_15163	Glean3_15163	yes	0.0037909	46.65	6.67					1	1			1								2097400
1316	240	TVSTGATFILPCTLTAQAAAR	21	0	2149.12	Glean3_25966	Glean3_25966	yes	5.3079e-33	79.44	7.79	1		2	1	2	1	1			1	1	1	1	1	1		5233600
1317	39	TVTAMDVVYALK	12	0	1309.7	Glean3_12144;Glean3_00685;Glean3_00768;Glean3_01725;Glean3_02504;Glean3_02699;Glean3_02794;Glean3_03064;Glean3_03833;Glean3_04941;Glean3_04970;Glean3_05173;Glean3_05210;Glean3_05424;Glean3_05591;Glean3_05704;Glean3_05933;Glean3_06061;Glean3_07314;Glean3_07489;Glean3_07705;Glean3_07762;Glean3_07815;Glean3_07953;Glean3_08055;Glean3_08489;Glean3_09329;Glean3_09565;Glean3_10745;Glean3_11273;Glean3_11…	Glean3_12144	yes	7.8071e-26	96.42	6.93	2	3				2	1	2		1				2		1	40814000
1318	205	TVTSVFTYPLVGQITFR	17	0	1928.04	Glean3_22576	Glean3_22576	yes	0.0031841	27.02	5					1												310180
1319	152	TVVFLGVDR	9	0	1004.57	Glean3_14496	Glean3_14496	yes	2.6349e-07	43.72	6						2											1168100
1320	168;201	TWFNNDLDASSTPR	14	0	1622.73	Glean3_21385;Glean3_16506	Glean3_16506	no	2.7901e-180	113.83	8.04	2	1	3	2	5	3	3	6	5	3	3	4	4	1	1		155920000
1321	256	TYASGVTPAMK	11	0	1124.55	Glean3_27885	Glean3_27885	yes	0.0093794	45.74	5					1												168100
1322	260	TYDAITLIR	9	0	1064.59	Glean3_28748	Glean3_28748	yes	4.8445e-51	72.94	9.15			1	3	2	3	3	3	3	3	3	3	3	2	2		284960000
1323	182	TYDMASQSCK	10	0	1189.47	Glean3_18813	Glean3_18813	yes	1.1402e-12	58.41	10				1	2	1	1	1	3	2	2		2		4		4871800
1324	56	TYDSLYEQNK	10	0	1259.57	Glean3_03084	Glean3_03084	yes	2.312e-19	50.73	11											1						213850
1325	217	VADMDNDGDLTYEEFVGFLHPEEK	24	0	2769.21	Glean3_23466	Glean3_23466	yes	0.00024076	36.3	10										1							118630
1326	105;112	VAELSSNDYHEDR	13	0	1533.67	Glean3_08505;Glean3_09922	Glean3_08505	no	8.6112e-56	59.75	10.2			1	1		1			1	2	4	3	2		1		12291000
1327	192	VALSASELYQEAAK	14	0	1478.76	Glean3_20140	Glean3_20140	yes	4.0425e-51	91.57	6.86				1	3	1				1			1				1272900
1328	74	VALTGLTVAEYFR	13	0	1438.78	Glean3_05296	Glean3_05296	yes	0.0079575	78.08	14														1			183900
1329	49	VANAIGAEPFTAR	13	0	1315.69	Glean3_01796	Glean3_01796	yes	0.0013968	54.2	4.86			2	2	1	1			1								3140800
1332	80	VATGAIFDNQDSFAFPEILSGNIPNPMLVK	30	0	3204.62	Glean3_05955	Glean3_05955	yes	0.00081515	23.97	5					1												86321
1334	240	VAVVESTNDLITLSWSQAVK	20	0	2159.15	Glean3_25966	Glean3_25966	yes	0.00012415	41.82	15.5															1	1	145140
1335	50	VCGTYGSLNPR	11	0	1222.58	Glean3_01892	Glean3_01892	yes	4.5501e-18	83.98	8.12		2	2	2	1	2	2	2	2	2	2	2	2	2			28188000
1336	188	VCLCPPTVWGK	11	0	1315.64	Glean3_19655	Glean3_19655	no	3.2428e-17	47.08	8.95	1			2	1	2	2	1	3	2	2	2	1	2	1		14968000
1339	203	VDCAESLCR	9	0	1108.46	Glean3_22047	Glean3_22047	yes	2.6349e-07	66.32	10.4			1		1					2	2	2	2	1			5364500
1341	260	VDEGYPTNIK	10	0	1134.56	Glean3_28748	Glean3_28748	yes	0.000204	38.39	11				1			1							1	2		12583000
1342	260	VDEGYPTNIKR	11	1	1290.66	Glean3_28748	Glean3_28748	yes	8.9262e-11	48.59	11.1						1	1	1	3	1			2	4	1		5562000
1343	49	VDENTPFIEVTVFR	14	0	1664.84	Glean3_01796	Glean3_01796	yes	8.0609e-05	67.62	3.67			2		1												991620
1344	240	VDGAMFSR	8	0	881.407	Glean3_25966	Glean3_25966	yes	2.0447e-18	54.44	9.09	1	2	4	4	3	5	2		1	3	2	1	4	5	6	2	11143000
1345	168	VDGLRNPQNPNSGYDYVSFFGGR	23	1	2558.19	Glean3_16506	Glean3_16506	yes	1.2861e-14	54.73	6.5						1	1										414910
1346	173	VDGSPDDIPGDK	12	0	1213.55	Glean3_17630	Glean3_17630	yes	7.6078e-34	64.8	14.5														1	1		2267900
1347	176	VDHEITLQLDGLK	13	0	1479.79	Glean3_18348	Glean3_18348	yes	0.006483	26.23	4				1													645180
1348	171	VEAPVGNVVGYVK	13	0	1329.73	Glean3_17083;Glean3_24989	Glean3_17083	yes	2.0248e-19	51.9	12											2	1	2				716580
1349	109;108;107	VEIIANDQGNR	11	0	1227.62	Glean3_09477;Glean3_14864;Glean3_05808;Glean3_16500;Glean3_09478;Glean3_09476;Glean3_09479;Glean3_27083;Glean3_08560;Glean3_09165;Glean3_09164	Glean3_09477	no	3.568e-64	66.42	9.14	2		1		2	2	1	2	1	3	1		2	2	1	2	14445000
1350	85	VENLVYDGQGPR	12	0	1345.66	Glean3_06029;Glean3_05664	Glean3_06029	yes	1.106e-11	49.23	9.3					2	2					3	2		1			5127600
1351	221	VESFLGIR	8	0	919.513	Glean3_24042	Glean3_24042	yes	0.0052121	35.93	13													1				539630
1352	116	VESSQISDNQK	11	0	1233.58	Glean3_10203	Glean3_10203	yes	0.00018604	43.64	11											1						99537
1353	50	VEVNLASDVSSAELETDNNKENILK	25	1	2730.36	Glean3_01892	Glean3_01892	yes	9.4839e-14	42.29	7.17			1		1	2			1					1			1800600
1354	135	VEVSNDGHTLK	11	0	1197.6	Glean3_12518	Glean3_12518	yes	2.5644e-41	68.63	11.7						1		1	2	4	4	3		2	3	2	73299000
1355	207	VEVTDWFNR	9	0	1164.56	Glean3_22598	Glean3_22598	yes	8.3172e-05	52.25	10										1							48644
1356	135	VEYYAHLPLR	10	0	1259.67	Glean3_12518	Glean3_12518	yes	2.9866e-57	67.9	9.88	3	3	3	3	3	2	4	3	5	7	12	15	10	7	4	1	1569000000
1357	132	VFFMGGAPSFECR	13	0	1503.66	Glean3_12138	Glean3_12138	yes	4.2574e-51	64.42	4			2	2	2												1390900
1358	39	VFLENVIR	8	0	988.571	Glean3_12144;Glean3_00685;Glean3_00768;Glean3_01725;Glean3_02504;Glean3_02699;Glean3_02794;Glean3_03064;Glean3_03833;Glean3_04941;Glean3_04970;Glean3_05173;Glean3_05210;Glean3_05424;Glean3_05591;Glean3_05704;Glean3_05933;Glean3_06061;Glean3_07314;Glean3_07489;Glean3_07705;Glean3_07762;Glean3_07815;Glean3_07953;Glean3_08055;Glean3_08489;Glean3_09329;Glean3_09565;Glean3_10745;Glean3_11273;Glean3_11…	Glean3_12144	yes	4.4306e-26	54.87	8.58	2	1			1	1	1			2				1	1	2	122470000
1359	163	VFPIFPEYSTK	11	0	1326.69	Glean3_15906	Glean3_15906	yes	6.6226e-09	34.27	11.8											3			1			3226900
1361	240	VFYSLVGDR	9	0	1054.54	Glean3_25966	Glean3_25966	yes	7.0878e-34	70.79	10.5			1	2	2	1	2		2	1	1	1	2	2	7		30199000
1362	168;201	VGADPVSLK	9	0	884.497	Glean3_21385;Glean3_16506	Glean3_16506	no	2.6349e-07	58.14	9.62				2	1	3			1	1	1	2	2	2	1		449910000
1363	93;147	VGDPSLTMASTFDSQSDK	18	0	1884.84	Glean3_06387;Glean3_13823	Glean3_06387	no	2.0973e-290	113.86	7.93	12	8	12	17	18	31	31	20	17	18	16	20	17	12	6	1	2862800000
1364	93;147	VGDPSLTMASTFDSQSDKMGPECESIEIGDVQGTK	35	1	3715.65	Glean3_06387;Glean3_13823	Glean3_06387	no	2.575e-34	70.01	6.38					1	3	4										9536500
1369	54	VIFEMVSGR	9	0	1036.54	Glean3_02783	Glean3_02783	yes	4.6177e-64	69.86	6.78	2		5	3			1				1	3	3				13456000
1371	146	VIIVGIK	7	0	740.516	Glean3_13822	Glean3_13822	yes	0.00014129	41.03	6.4			1		2			1			1						347740000
1372	31	VITDGLIQPR	10	0	1110.64	Glean3_00437	Glean3_00437	yes	0.0004871	36.85	11											1						636160
1373	191	VITGYLIR	8	0	933.565	Glean3_20031	Glean3_20031	yes	0.0052121	45.75	12.3											1		2				1742000
1374	211	VIVVQPPQFGVVSLDGIPLQK	21	0	2232.29	Glean3_23016	Glean3_23016	yes	1.2127e-09	34.48	4.22	1		2	2	2	1	1										967520
1375	116	VIYPLPVGNVMETLDDNK	18	0	2016.02	Glean3_10203	Glean3_10203	yes	8.8189e-60	60.35	11.4											11		3				1462000
1376	48	VKLEGLSPGASYSYK	15	1	1597.84	Glean3_01489	Glean3_01489	yes	0.0074934	27.36	8								1									845280
1377	110	VLCNGDLDR	9	0	1060.5	Glean3_09516	Glean3_09516	no	0.0010306	49.28	7							1										310700
1378	146	VLDPIIDIAECGNLVAFTSR	20	0	2202.14	Glean3_13822	Glean3_13822	yes	1.5347e-219	113.66	7.85		1	1	3	9	4	3	2	3	3	5	3	1	1		1	40305000
1379	146	VLDPIIDIAECGNLVAFTSRPR	22	1	2455.29	Glean3_13822	Glean3_13822	yes	9.0655e-32	72.59	6.78				2	2	1	1	1	1				1				6850400
1380	84	VLDSIYFSR	9	0	1098.57	Glean3_05999	Glean3_05999	yes	1.0103e-05	56.09	3			1														147450
1382	241	VLPADTQPAAVNPR	14	0	1447.78	Glean3_26000	Glean3_26000	yes	9.1629e-09	64.37	8.5								1	1								175760
1384	172	VLSIGDGIAR	10	0	999.571	Glean3_17605	Glean3_17605	yes	0.0004871	49.87	8		1												1			1126100
1385	142	VLTTAFQVWGDVAR	14	0	1561.83	Glean3_13670	Glean3_13670	yes	6.8289e-83	113.52	11.6	2					1	2	1	9	12	4	2	10	14	8	2	79938000
1388	204	VLVLHNELPIK	11	0	1273.78	Glean3_22561	Glean3_22561	yes	0.0085125	7.94	7							1										68892
1389	32	VMVNIPGFK	9	0	1003.55	Glean3_00438	Glean3_00438	yes	0.0040973	44.15	8.5							1	1	1	1							4665000
1390	65	VMYWAIDPSGNR	12	0	1407.66	Glean3_04758	Glean3_04758	yes	0.0099377	35.69	7							1										66386
1391	146	VNPYGLDLVWDSGDSISK	18	0	1963.95	Glean3_13822	Glean3_13822	yes	3.204e-226	117.42	7.83	3	1	3	4	12	6	5	4	5	3	4	4	3	4	2	1	367980000
1392	88	VNTNVGEVLGK	11	0	1128.61	Glean3_06123	Glean3_06123	yes	0.003819	73.31	9.25					1	1							2				1388300
1393	214	VPAPISPK	8	0	807.485	Glean3_23115	Glean3_23115	yes	0.0058999	39.67	5					1												53982
1394	65	VPDAQIFIR	9	0	1057.59	Glean3_04758	Glean3_04758	yes	0.0040973	52	7							1										503210
1395	52	VPDEVYFVSR	10	0	1209.6	Glean3_02550;Glean3_16546;Glean3_15144	Glean3_02550	yes	0.0004871	59.81	7							2										277420
1396	222	VPEFTVIATVNQK	13	0	1444.79	Glean3_24181	Glean3_24181	yes	1.5719e-10	93.45	3.5	1					1											457380
1397	133	VPEVIPELPAK	11	0	1190.69	Glean3_12356	Glean3_12356	yes	0.003819	38.43	8.67								2		1							228950
1398	241	VPGlean3_PTCSMTPPQPSVGQR	20	0	2161.1	Glean3_26000	Glean3_26000	yes	1.8415e-45	51.84	11.5										1	3	1		1			9766000
1399	238	VPLHNCATNCER	12	0	1469.65	Glean3_25927	Glean3_25927	yes	1.5904e-21	50.97	7.5				1	1					1	1						3168700
1400	93	VPNQGPNQGGR	11	0	1122.55	Glean3_06387	Glean3_06387	yes	8.1792e-11	55.19	6.33				1	2	1		1		1							6187800
1402	82	VPQQPNQPNNPGGFPNR	17	0	1859.9	Glean3_05990	Glean3_05990	yes	9.7783e-14	78.65	12											3	5	1	1			3772900
1405	120	VQADAQALYEAGAAK	15	0	1504.75	Glean3_11106	Glean3_11106	yes	9.4732e-162	106.04	10.4										5	4						6251000
1406	62	VQFNGVDPLK	10	0	1115.6	Glean3_07341;Glean3_04145	Glean3_07341	yes	0.0067463	43.78	4				1													222700
1407	84	VQIGSTTTITPDSLR	15	0	1587.85	Glean3_05999	Glean3_05999	yes	0.00096863	58.08	7					1				1								343980
1408	137	VQLTGQDYGFSSAR	14	0	1527.73	Glean3_13077	Glean3_13077	yes	7.2557e-71	74.51	13.1											2	1	3	2	2		2321800
1409	123	VQPGAGPGNNPNTGR	15	0	1434.7	Glean3_11180	Glean3_11180	yes	7.5072e-13	49.45	9									2								166590
1410	64	VQTNGITTQAIAQLR	15	0	1612.89	Glean3_04746	Glean3_04746	yes	7.5072e-13	105.46	10.5									4	1		1	2				3685100
1411	89	VQVPQPDACIGGAPSAPVR	19	0	1917.97	Glean3_06145	Glean3_06145	yes	0.00023656	41.03	4.67				1	2												1043700
1412	126	VQWDQNPVTVELR	13	0	1582.81	Glean3_11332	Glean3_11332	yes	2.0248e-19	73.97	13												1		1			94045
1414	62	VRLDSENEETLTEMK	15	1	1792.85	Glean3_07341;Glean3_04145	Glean3_07341	yes	3.2944e-05	41.82	3			1														279040
1415	230	VSETVNYACK	10	0	1169.54	Glean3_25235	Glean3_25235	yes	7.1593e-05	74.04	7.67				1					1	1							513240
1416	230	VSETVNYACKDPGQVTEGVR	20	1	2208.05	Glean3_25235	Glean3_25235	yes	3.7684e-23	65.07	8.57				1		1		2	1			1	1				2119000
1417	147	VSGTITIYQIR	11	0	1249.7	Glean3_13823	Glean3_13823	yes	1.2138e-41	95.92	8.36	2	3	3	3	3	17	7	4	11	3	3	4	5	3	4	3	1313400000
1418	146	VSGTVNLYR	9	0	1007.54	Glean3_13822	Glean3_13822	yes	9.6133e-09	69.89	7.9	1	2	2	3	2	3	2	3	1	3	1	3	2	1	2		489560000
1419	145	VSGTVSMYEVIDVPYWMLLK	20	0	2329.17	Glean3_13821;Glean3_02088	Glean3_13821	yes	1.4828e-08	40.4	5					3												1555500
1420	93;147	VSNAEMLDAFR	11	0	1251.59	Glean3_06387;Glean3_13823	Glean3_06387	no	8.5029e-58	76.14	7.76	4	1	7	10	11	26	15	10	12	8	9	7	7	5	3	1	2020200000
1421	93;147	VSNAEMLDAFRLGNLEFSR	19	1	2168.07	Glean3_06387;Glean3_13823	Glean3_06387	no	0.0094584	46.58	6						1											242700
1422	34	VSQQDLGTYICK	12	0	1410.68	Glean3_00469	Glean3_00469	yes	0.00144	65.19	6				1				1									1454700
1423	135	VSTEGMYVLK	10	0	1125.57	Glean3_12518	Glean3_12518	yes	1.3115e-09	70.89	10.5	1			2	1	1	1	1	2	3	9	7	3	3	2		1004600000
1424	135	VSTEGMYVLKGGGLPFDAK	19	1	1968	Glean3_12518	Glean3_12518	yes	0.0011354	24.03	11											1						836820
1425	64	VSVGPVLSVTVSSISDGGR	19	0	1814.97	Glean3_04746	Glean3_04746	yes	2.2918e-32	150.91	11.2								1	5	4	3	3	5	2	1		19774000
1426	211	VSYRPPSTELGIAPR	15	1	1641.88	Glean3_23016	Glean3_23016	yes	0.0044511	36.17	3.67			2		1												2625000
1428	159	VTFDCPIAVGTIPFR	15	0	1691.87	Glean3_15537	Glean3_15537	yes	7.3354e-08	86.14	5.17			1		3	1	1										480970
1429	102	VTGPAINHDITTAIDGDFWR	20	0	2198.08	Glean3_07682	Glean3_07682	yes	2.2993e-08	64.88	14												2	2	5	6		15899000
1430	32	VTLMIGSSNPGIAR	14	0	1414.76	Glean3_00438	Glean3_00438	yes	5.6329e-18	72.74	9.41							4	4	3	2			3	1			12047000
1432	114;113;78	VTTNEPDIK	9	0	1015.52	Glean3_09924;Glean3_09925;Glean3_05723	Glean3_09925	no	0.0040973	51.54	9									2								2298000
1433	197	VTVIVVK	7	0	756.511	Glean3_20701	Glean3_20701	yes	0.0089283	48.7	4				1													2634100
1434	211	VTVLSSSSGLPR	12	0	1201.67	Glean3_23016	Glean3_23016	yes	6.3668e-26	95.42	9.75			1		1	1		1	1		2	2	2	1			2564400
1435	214	VTYVLTNLGMCGPISSSLR	19	0	2067.05	Glean3_23115	Glean3_23115	yes	7.5257e-62	58.94	11.8											5	3	1	1			1670600
1436	75	VVCNQLGGYAAFAAK	15	0	1567.78	Glean3_05420	Glean3_05420	yes	3.2944e-05	55.84	3.5			1	1													132310
1437	49	VVEIEILPDEDRNEMR	16	1	1955.96	Glean3_01796	Glean3_01796	yes	0.0030959	35.99	4.5			1			1											1858200
1438	173	VVEWDPQQGK	10	0	1184.58	Glean3_17630	Glean3_17630	yes	5.4539e-09	40.4	14.3														2	1		3166900
1439	91	VVGWTQVAVGER	12	0	1299.69	Glean3_06172	Glean3_06172	yes	0.0082215	46.36	13													1				196220
1440	145	VVKQIATEGPVADIAECGDLVAFTQPGKPHFTDVGSLK	38	2	3994.05	Glean3_13821	Glean3_13821	yes	0.00022749	26.98	12												1					290900
1442	53	VVVLGSGGVGK	11	0	970.581	Glean3_02638	Glean3_02638	yes	0.0085125	35.1	13													1				70232
1443	186	VVVTLVSDGYVTK	13	0	1378.77	Glean3_19369	Glean3_19369	yes	1.8149e-27	63.55	13.7													1	2			468740
1444	260	VWEEVTPLK	9	0	1099.59	Glean3_28748	Glean3_28748	yes	0.00022238	45.02	10.2						2	1	1	1	2	2			1	1	1	79485000
1445	81	VWMGLAER	8	0	960.485	Glean3_05989	Glean3_05989	yes	4.4013e-09	44.58	10.4	1		1	2	1	2		1	1	1	1	1	5	5	2	1	149250000
1446	261	VWSDVTPLK	9	0	1043.57	Glean3_28749	Glean3_28749	yes	0.0010306	50.6	10.5			1					1	2	3	2	2	1	1	1		422380000
1447	251	VWSGSSTTPYFK	12	0	1358.65	Glean3_26984;Glean3_23956	Glean3_26984	yes	7.7608e-06	71.57	12										1	2	1	1		1		17179000
1448	27	VYCGDGYFGPR	11	0	1289.55	Glean3_00152;Glean3_13510	Glean3_00152	yes	6.6226e-09	51.2	3	1		2		1												3152800
1450	238	VYELAVTDNK	10	0	1150.59	Glean3_25927	Glean3_25927	yes	3.2003e-19	58.49	6.19	3	1	2	1	2	3		2	2	2	3						16588000
1451	238	VYELAVTDNKQPIVGLQLAGDSTNR	25	1	2700.41	Glean3_25927	Glean3_25927	yes	0.0049307	31.67	4				1													234520
1452	231	VYELEGIDLDK	11	0	1292.65	Glean3_25246	Glean3_25246	yes	0.0037909	53.32	11											2						204930
1453	231	VYELEGIDLDKETDYSK	17	1	2015.96	Glean3_25246	Glean3_25246	yes	6.1733e-06	43.3	11										2	2		1				3387000
1454	129	VYIFINDGNAIMR	13	0	1524.78	Glean3_11877	Glean3_11877	yes	1.1271e-42	71.89	4.67				1	2												272320
1455	92	VYTGQSIEPSPSGQLYTTR	19	0	2083.02	Glean3_06370	Glean3_06370	yes	2.3968e-20	45.48	7.17				2		1	1				2						2072600
1456	102	VYTIGTSVK	9	0	966.539	Glean3_07682	Glean3_07682	yes	0.0096354	42.21	12										1	1				1		12324000
1458	173	WACDLPFSYLQENR	14	0	1797.81	Glean3_17630	Glean3_17630	yes	7.2557e-71	88.14	7.62			3		2	1	3		3		2	1			1		1967400
1459	122	WASGEPLNPALTNPWHPGNPMR	22	0	2441.17	Glean3_11163	Glean3_11163	yes	5.7958e-25	36.82	13													1				337130
1460	29	WDYPGLHNPNANPNNYR	17	0	2040.92	Glean3_00310	Glean3_00310	yes	0.0076552	28.26	5					1												457580
1461	260	WETHSLTFR	9	0	1175.57	Glean3_28748	Glean3_28748	yes	0.00013936	43.97	11											1						193140
1462	199	WGTDESAFNAVLASR	15	0	1622.77	Glean3_21041	Glean3_21041	yes	2.5182e-37	120.32	8.14	1				1	2	2		1	4	3						4775300
1463	97	WGTDESEFNR	10	0	1239.52	Glean3_07441	Glean3_07441	yes	0.0067463	49.04	6						1											3554200
1464	49	WMVSAPTSETGVTSPLR	17	0	1817.9	Glean3_01796	Glean3_01796	yes	6.4074e-29	85.04	4			2		2												954340
1465	268	WNDAELMCEQNAPCGTPVLGGVMTIPDIQTSNAVINHLK	39	0	4293.03	sp_Q26616	sp_Q26616	yes	7.6894e-44	63.35	11.1			2				1		2	1	5	14	6	1			21936000
1466	182	WNPNQGAGAGAGAGGR	16	0	1439.67	Glean3_18813	Glean3_18813	yes	5.1207e-71	127.13	8.68	6	5	5	5	5	4	5	6	6	5	5	6	8	11	4	2	700940000
1467	182	WNPQTPQNPGQGGR	14	0	1535.72	Glean3_18813	Glean3_18813	yes	1.3092e-64	83.08	8.77	5	2	3	3	4	5	3	5	4	4	4	4	6	7	4	1	210040000
1468	268	WPAGWSTTQQPLR	13	0	1526.76	sp_Q26616	sp_Q26616	yes	9.9078e-24	98.94	7.65	3	5	4	3	4	4	3	2	3	2	3	3	4	2	3	1	225970000
1469	187	WSDVAGLEVAK	11	0	1173.6	Glean3_19426	Glean3_19426	yes	0.0085125	33.15	5					1												11876
1470	26	WSNDPPTCEPK	11	0	1329.57	Glean3_00049	Glean3_00049	yes	0.0069868	47.12	13													1				140750
1471	148	WSTGSTSQYTDWEAGK	16	0	1802.77	Glean3_13825	Glean3_13825	yes	1.1365e-49	115.61	10.2						1	1	2	3	1	4	3	1	1			22384000
1472	198	WTCDGDYDCGDSR	13	0	1605.55	Glean3_20978	Glean3_20978	yes	1.2345e-42	89.59	4			1	1	1												525280
1475	142;141	YAIQHGWSK	9	0	1088.54	Glean3_13670;Glean3_13669	Glean3_13670	no	1.942e-25	59.58	12.3								1	1	2	2		2	2	1	2	20855000
1476	225	YATFSGFLVYK	11	0	1294.66	Glean3_24653	Glean3_24653	yes	0.0093794	43.14	12												1					25774
1477	89	YAVTIAGR	8	0	849.471	Glean3_06145	Glean3_06145	yes	0.0052121	36.07	4			1	1	1												1432900
1478	157	YCAQCNLGVEVR	12	0	1467.66	Glean3_15321	Glean3_15321	yes	1.2022e-21	84.17	11.4										2	2				1		1721600
1479	190	YCHDPGMLIYQEGGNTEAQR	20	0	2338.01	Glean3_19987	Glean3_19987	yes	0.00012415	42.93	2.5	1			1													2250500
1480	193	YCSPGFPIGCYVDK	14	0	1661.72	Glean3_20931;Glean3_20427;Glean3_10157	Glean3_20931	yes	0.0078566	32.61	10										1							12012
1481	153	YDDMAAAMK	9	0	1014.42	Glean3_14594	Glean3_14594	yes	4.933e-06	30.56	10										1							0
1482	261	YDHSSGSLSQGFPR	14	0	1536.7	Glean3_28749	Glean3_28749	yes	5.6329e-18	86.31	11.7				1			1	2	4	3	2	2	2	2	5	3	231510000
1483	93;147	YDIESFR	7	0	928.429	Glean3_06387;Glean3_13823	Glean3_06387	no	0.0089283	38.27	5.5					1	1											395560000
1484	93	YDIESFRQPDAIESYTASNGETYIVTANEGK	31	1	3467.6	Glean3_06387	Glean3_06387	yes	4.7172e-31	67.16	6.57						3	4										2602100
1485	93;147	YDLDPSPGNAR	11	0	1203.55	Glean3_06387;Glean3_13823	Glean3_06387	no	2.4262e-25	59.29	8.02	3	2	3	3	3	3	3	3	3	2	3	2	1	2	2	3	1613000000
1486	206	YDLVLIQEIR	10	0	1260.71	Glean3_22588	Glean3_22588	yes	5.2103e-11	63.48	7							2										130550
1487	79	YDPTIEDSYR	10	0	1257.55	Glean3_05779	Glean3_05779	yes	3.4357e-08	40.29	14													2			1	859320
1488	201	YDQGAANSVAFDPASSFAYVAGNK	24	0	2449.12	Glean3_21385	Glean3_21385	yes	1.466e-161	95.85	8.79	2		3	4	5	5	4	3	5	4	3	5	8	5	1		328590000
1489	191	YDSSANIHPFAFR	13	0	1523.72	Glean3_20031	Glean3_20031	yes	0.0084172	26.76	13													1				52593
1490	198	YDTTMETPTPVSLR	14	0	1609.77	Glean3_20978;Glean3_13664	Glean3_20978	yes	2.8046e-07	63.1	3.75	2		1	2	1	2											2607400
1491	186	YDYVQISEPYQSGTPEK	17	0	2002.92	Glean3_19369	Glean3_19369	yes	3.9935e-15	37.15	14														3			168260
1496	268	YEGWKWPAGWSTTQQPLR	18	1	2190.06	sp_Q26616	sp_Q26616	yes	1.9135e-15	46.91	1	1																41416
1497	56	YELDIVGSGIANQR	14	0	1533.78	Glean3_03084	Glean3_03084	yes	1.0108e-06	35.39	15															1		40787
1498	260	YFDHMIFFFK	10	0	1393.65	Glean3_28748	Glean3_28748	yes	5.2103e-11	30.93	10.7									2	1	1	1	1				1792800
1499	251	YFEGQEFIGATDSALPCAQLIYLAR	25	0	2832.38	Glean3_26984	Glean3_26984	yes	4.0327e-19	50.66	10.5										1	1						371310
1500	205	YFFTDVQLPLSGVYTVADR	19	0	2190.1	Glean3_22576	Glean3_22576	yes	3.3465e-55	58.94	4			1	1	1												314960
1501	82	YFWADGTEFFFTR	13	0	1685.75	Glean3_05990	Glean3_05990	yes	8.6112e-56	65.63	11.3									1		2	2	1				3049500
1502	240	YGGSLCQILKPGNPTK	16	1	1731.9	Glean3_25966	Glean3_25966	yes	3.5371e-16	41.53	15														1	1	1	1417200
1503	148	YGGSLYALDSPSK	13	0	1356.66	Glean3_13825	Glean3_13825	yes	1.5853e-79	107.57	9.38	3	2	2	3	3	3	3	3	3	3	6	5	5	4	3	4	738440000
1504	148	YGGSLYALDSPSKNR	15	1	1626.8	Glean3_13825	Glean3_13825	yes	1.129e-08	39.79	12												1					907210
1505	173	YGLTAEEAEDR	11	0	1252.56	Glean3_17630	Glean3_17630	yes	4.5501e-18	82.07	7.59	2	3	3	3	3	3	3	3	1	2	2	1	3	3	2		70910000
1506	173	YGMNENFDNYLNCK	14	0	1780.72	Glean3_17630	Glean3_17630	yes	6.8289e-83	88.18	8.06			2	1	1	2	2	3	3		1		1	1	1		5709300
1507	58	YGPFCEQQCNCGQR	14	0	1802.69	Glean3_03504;Glean3_08666	Glean3_03504	yes	1.4659e-10	50.16	8.67								2	4								1671800
1508	86	YGTCQCEPGWTGK	13	0	1542.62	Glean3_06030	Glean3_06030	yes	1.7193e-08	77.61	5					2												830200
1509	116	YHVISDVK	8	0	959.508	Glean3_10203	Glean3_10203	no	0.005909	40.28	13													1				380030
1510	207	YIADYSGFEVDSK	13	0	1492.67	Glean3_22598	Glean3_22598	yes	1.3265e-37	59.87	10.5										3	3						2531800
1511	102	YIANMHGNEPIGR	13	0	1470.7	Glean3_07682	Glean3_07682	yes	8.2387e-67	53.39	10.5							1	7	2	1	1	5	4	2			45733000
1513	190	YIDIDAYIR	9	0	1140.58	Glean3_19987	Glean3_19987	yes	2.6349e-07	45.38	3.25	1		1	1	1												1465800
1515	201	YIPSDYINNGVGEHK	15	0	1704.81	Glean3_21385	Glean3_21385	yes	7.5072e-13	45.34	13													4				32878000
1517	169	YLECSALTQK	10	0	1211.59	Glean3_16790;Glean3_10545	Glean3_16790	yes	3.4357e-08	45.04	13													2				1238700
1518	88	YLELTEDLANNNPSVGR	17	0	1903.93	Glean3_06123	Glean3_06123	yes	1.6364e-51	64.94	6.86						5			2								6805600
1520	54	YLLAQSSTVGPNLELLPVGR	20	0	2126.17	Glean3_02783	Glean3_02783	yes	8.3064e-23	97.43	8.44	2	1	3	2		2	2				6	5	2	1	1		15821000
1521	214	YLPTNTDQCDATIR	14	0	1666.76	Glean3_23115	Glean3_23115	yes	2.6611e-29	77.9	11										1	4	1					3385200
1522	224	YLTETGQGNPTIEQK	15	0	1677.82	Glean3_24565	Glean3_24565	yes	7.0172e-93	99.6	6.28			3	4	2	1	1	2	2	2	1						7483900
1524	260	YMDVPLTGHIDGATK	15	0	1616.79	Glean3_28748	Glean3_28748	yes	1.129e-08	50.77	14.5														1	1		368360
1525	222	YMEIFASTR	9	0	1116.53	Glean3_24181	Glean3_24181	yes	3.8917e-05	36.9	5.4	1		1			1	1			1							1448300
1526	260	YNGLELVAGFPK	12	0	1306.69	Glean3_28748	Glean3_28748	yes	6.5244e-38	89.72	10.1							2	3	3	3	1	1	3	1			4467800
1527	260	YNGLELVAGFPKPIK	15	1	1644.92	Glean3_28748	Glean3_28748	yes	7.3354e-08	72.63	10.4				1		1	2	2	2	3	3	2	3	1	2		28544000
1528	255	YNLGLDIR	8	0	962.519	Glean3_27850;Glean3_27851	Glean3_27850	yes	0.0054013	60.58	1	1																569300
1529	168;201	YNMYSMR	7	0	963.394	Glean3_21385;Glean3_16506	Glean3_16506	no	0.00045162	35.08	5.5					1	1											2531600
1530	174	YNNEADCTANDGEWLAFTNYLEK	23	0	2737.16	Glean3_17641	Glean3_17641	yes	6.2275e-15	40.57	8.8			1				1		1		1			1			950350
1531	145	YNPATMMMK	9	0	1085.47	Glean3_13821	Glean3_13821	yes	7.6025e-18	46.02	11.7				2	1						8	18	8	4	1		389230000
1532	145	YNPATMMMKELCSVEVGSQPIAVR	24	1	2710.3	Glean3_13821	Glean3_13821	yes	0.00089978	41.54	12												1					42500
1533	256	YNSDFPVEELR	11	0	1367.64	Glean3_27885	Glean3_27885	yes	0.0037909	44.64	5					2												891570
1534	190	YNSVSNASLNQLR	13	0	1464.73	Glean3_19987	Glean3_19987	yes	0.00072871	63.52	4				1													355000
1535	229	YNTPGEGGLTK	11	0	1135.55	Glean3_25068	Glean3_25068	yes	0.0037909	66.26	7.14	3	2	1	2		1	1	1	2	3	1	1	2	1			54756000
1536	208	YPFQPGLGGR	10	0	1090.56	Glean3_22631	Glean3_22631	yes	0.0046452	37.88	12.5												1	1				608560
1537	177	YPGYNPR	7	0	865.408	Glean3_18406;Glean3_18407	Glean3_18406	yes	0.00014129	39.8	10.6								1		2		1	1				10394000
1539	177	YPNVGNPGMNYPGGYPGVGVGGFPGQGGYPGNNYPGQNYPGNNFPGSR	48	0	4859.16	Glean3_18406;Glean3_18407	Glean3_18406	yes	7.5548e-70	75.41	11.6										4	12	7	4	2			119440000
1540	26	YPQGTSGQVFCDAGK	15	0	1613.71	Glean3_00049	Glean3_00049	yes	0.00037134	69.87	11.2									2			1	2				1204600
1542	75	YPYLLDDVACNGDEAR	16	0	1869.82	Glean3_05420	Glean3_05420	yes	0.0097023	30.79	3			1														27285
1543	260	YQGLPMSNDPNTR	13	0	1491.68	Glean3_28748	Glean3_28748	yes	1.1337e-05	50.06	15															1		49749
1544	54	YQIVLEGVR	9	0	1075.6	Glean3_02783	Glean3_02783	yes	0.00013936	73.18	4.54	2	2	2	2		1	1	1	2								36477000
1545	33	YQSIQFQSQEDLTGTK	16	0	1871.89	Glean3_00439	Glean3_00439	yes	1.2211e-70	107	7.88						1	3	2	1		1						4089900
1546	157	YQSVIAANGIYYR	13	0	1516.77	Glean3_15321	Glean3_15321	yes	0.006483	61.37	15															1		72041
1547	92	YQVWVAAANDR	11	0	1291.63	Glean3_06370	Glean3_06370	yes	0.0093794	34.32	5					1												21579
1548	232	YREVLVENVFGGQECPSQVELR	22	1	2607.28	Glean3_25454	Glean3_25454	yes	2.4497e-112	75.56	3.6	1		2	1			1										2006200
1549	83	YSALNGTTPR	10	0	1078.54	Glean3_05991	Glean3_05991	yes	0.0046452	50.63	15															1		15387
1550	241	YSDGSIFFTR	10	0	1191.56	Glean3_26000	Glean3_26000	yes	2.312e-19	72.34	9.24			1	1	1	2		2	2	2	6	2	2				38034000
1552	116	YSVSLSSGQR	10	0	1082.54	Glean3_10203	Glean3_10203	yes	0.0064455	48.86	15															1		464350
1554	198	YTAAEVTVLR	10	0	1121.61	Glean3_20978	Glean3_20978	yes	7.6935e-11	64.15	4	1	1	2	2	1	1		1									2124000
1555	223	YTFGKPVEGTVSLGAK	16	1	1652.88	Glean3_24564	Glean3_24564	yes	0.0071684	29.36	5					1												728960
1556	82	YTGGGANKIWMGLAELPSAPESNR	24	1	2518.23	Glean3_05990	Glean3_05990	yes	0.0014537	40.02	12												2					251030
1557	49	YTGPADPDYPNK	12	0	1336.59	Glean3_01796	Glean3_01796	yes	6.5244e-38	58.57	5.6			1	1	2						1						765760
1558	77	YTGQESSFYPQPLSHFR	17	0	2042.95	Glean3_05577	Glean3_05577	yes	1.5712e-98	49.97	10.6								1	5	3	3	1	1	2			11817000
1559	113	YTGQESSFYPR	11	0	1333.59	Glean3_09924	Glean3_09924	yes	6.6226e-09	53.69	9.44								2	3	2	2						13956000
1560	80	YTLTGEGYTETK	12	0	1361.64	Glean3_05955	Glean3_05955	yes	1.106e-11	88.1	3	2	1	1	1	2												3727600
1561	199	YTMEQSIK	8	0	998.474	Glean3_21041	Glean3_21041	yes	0.0012613	47.34	7.33						2				1							703030
1562	174	YTMTLPFFPSQDTMR	15	0	1833.84	Glean3_17641	Glean3_17641	yes	0.00069255	47.71	9.12			1		1		1	2	2	3	5	1					8261300
1563	93;147	YVAWAVEGQEITDSGSVVLYDK	22	0	2428.18	Glean3_06387;Glean3_13823	Glean3_06387	no	7.0591e-87	99.89	7.81					17	6	9		2		1	3	8	1			4296700
1564	96	YVELAIVNDDAEFR	14	0	1652.8	Glean3_07355	Glean3_07355	yes	8.7538e-105	73.71	7	2	1	2		1	1	3	2	1						3		1407400
1565	244	YVGWSANENLK	11	0	1279.62	Glean3_26072	Glean3_26072	yes	0.0093794	29.14	4				1													1098600
1566	211	YVHTGGEIGPIKR	13	1	1425.77	Glean3_23016	Glean3_23016	yes	5.9968e-16	54.72	3			1														373290
1567	244	YVLQIDQSSLGISSR	15	0	1664.87	Glean3_26072	Glean3_26072	yes	9.4732e-162	99.59	4.11			2	4	3												1695100
1568	261	YVLSGASWGR	10	0	1094.55	Glean3_28749	Glean3_28749	yes	9.509e-31	70.66	8.7			2	2	2	1	2	2	3	2	2		2	1	1	1	390650000
1569	145	YVNPEGTITTVR	12	0	1348.7	Glean3_13821	Glean3_13821	yes	4.6586e-35	80.52	10.2	3	3	2	3	3	2	3	3	2	3	6	17	12	8	4	2	1486700000
1570	210	YVTDWQNTFR	10	0	1328.61	Glean3_22779	Glean3_22779	yes	1.8624e-19	46.82	13.5													2	2			1768100
1571	214	YVTLDDLEPCEVYQFR	16	0	2045.94	Glean3_23115	Glean3_23115	yes	0.001716	25.17	7.25					1	1	1				1						208950
1572	261	YWEYSGVNLK	10	0	1257.6	Glean3_28749	Glean3_28749	yes	5.2103e-11	47.5	9.6									3	1	1						8699900
1573	261	YWEYSGVNLKPGFPR	15	1	1811.9	Glean3_28749	Glean3_28749	yes	1.1045e-124	85.48	10.6	1				1		2	2	6	5	4	3	4	4	1	1	63043000
1574	192	YYDQLEAIDGK	11	0	1313.61	Glean3_20140	Glean3_20140	yes	6.149e-83	64.5	7.6				1	2						1		1				508270
Hyp1	160	DGLFGDFGPSGL(HYP)GR	15	0	1490.72	Glean3_15708	Glean3_15708	yes	4.9945e-19	68.66	8.92				1		1	2		3	1	2	2					2566800
