# Supplementary material for: Proteomic analysis of sea urchin (Strongylocentrotus purpuratus) spicule matrix
Source: Proteome Sci. 2010 Jun 17;8:33. doi: 10.1186/1477-5956-8-33 (PMC2909932; doi:10.1186/1477-5956-8-33)
Supplement: Additional file 5 — Compilation of proteins identified in S. purpuratus skeletal elements. The proteins were compiled from proteomic analyses of spicule matrix (this report) and published data of spine, test and tooth proteomes [25-27]. ++, proteins among the 33% most abundant; +, present at lower abundance; (+), tentatively identified; -, not found. P, at least partially phosphorylated. Extracellular proteins and membrane proteins identified as major components in all matrices and therefore possibly of general importance for sea urchin mineralization events are framed in green. Major extracellular or membrane proteins specific for a single matrix and potentially interesting for assembly or mineralization are framed yellow. Minor proteins are not considered, because their presence or absence may also be caused by changes in instrumentation and evaluation software. The matrix of intact teeth is not included into these considerations because it may contain a higher proportion of contaminants from cellular debris [26]. [file 1477-5956-8-33-S5.XLSX]

## Sheet: proteinGroups
Protein Ids (Glean3 entry -)	SpBase name	Abbreviated annotation	Spicule	Test	Spine	Tooth Powder	Intact Tooth
Glean3_00049	Sp-TrypL	trypsin-like protease	+	-	-	-	-
Glean3_00128	Sp-Tropmy1	tropomyosin 1	-	-	-	-	(+)
Glean3_00152;Glean3_13510	none;Sp-notchl4	notch ligand	+	-	-	(+)	-
Glean3_00164	Sp-Clect	CTLLD	++	-	(+)	+	(+)	P
Glean3_00204;Glean3_26040	Sp-Thsd4_1	thrombospondin	-	-	-	++	-
Glean3_00241	Sp-Tal1ph	talin	-	-	-	-	+
Glean3_00281	Sp-Cat	catalase	-	-	(+)	-	-
Glean3_00310	Sp-Pdgfr/vegfrL	receptor Tyr kinase	+	-	-	-	-
Glean3_00377;Glean3_05658;Glean3_26637	Sp-Prss12L	serine protease	-	(+)	(+)	-	-
Glean3_00379	Sp-Rpl23a	ribosomal protein	-	++	-	-	-
Glean3_00434	none	hypothetical protein, acidic (pI 4.4)	++	-	-	-	-
Glean3_00437	Sp-Z211	zinc finger (c2h2)	+	-	-	-	-
Glean3_00438	Sp-Hypp_302	peptidylaminoacyl-L/D-isomerase-like	++	+	-	+	+
Glean3_00439;Glean3_04158;Glean3_04159	Sp-FcgbpL	IgG-binding protein	++	+	(+)	+	+
Glean3_00453	Sp-Igf_17	Igc2 repeats; adhesion protein?	-	-	-	+	-
Glean3_00465	Sp-EhH2a_1	histone	-	-	-	(+)	+
Glean3_00469	Sp-Igcamr	similar to novel hemicentin/similar to cell adhesion molecule OCAM	+	++	-	+	+
Glean3_00503;Glean3_00932	Sp-Rab11	RAS-related	-	-	+	-	-
Glean3_00513	Sp-Do1(Udx1)	oxidoreductase	-	-	+	-	-
Glean3_00595;Glean3_09949	Sp-EF1a;Sp-Ef1a_1	elongation factor	+	+	-	-	+
Glean3_00619	Sp-ApdpL	X-prolyl-aminopeptidase	+	-	-	-	-
Glean3_00630	Sp-Fam20C	DMP4-like	-	-	-	-	+
Glean3_00680	Sp-Adam/TS6/10L1	metalloendoprotease	-	-	-	(+)	-
Glean3_00750	none	pI 4.9, Ser- and Leu-rich, secreted	-	(+)	(+)	-	-
Glean3_00752	Sp-Hypp_313	Ser-rich; transmembrane	+	(+)	-	-	-
Glean3_00796;Glean3_28221	Sp-Tuba1b;Sp-Atub4	α-tubulin	-	-	-	(+)	++
Glean3_00827;Glean3_00826	Sp-Sm30B/C	SM30-B; SM30-C	+	-	-	-	-
Glean3_00881;Glean3_07085	Sp-Mvp	major vault protein	-	-	-	-	(+)
Glean3_00884	Sp-Ttrspn	tetraspanin	+	-	-	-	-
Glean3_00983	Sp-Adamtsl1	similar to disintegrin and metalloprotease with thrombospondin motifs	-	-	-	+	-
Glean3_00992	Sp-AnthrtrL	TEM/anthrax toxin receptor	+	-	-	-	-
Glean3_01093;Glean3_11573	none	MAM (meprin,A5 protein, and tyrosine phosphatase Mu) domain, acidic, Glu-rich motif	+	-	-	-	-
Glean3_01114	none	similar to apextrin; domain: membrane-attack complex/perforin (MACPF)	(+)	-	-	-	-
Glean3_01129	Sp-Lrr/Igr_10	leu-rich repeat/Ig receptor	+	-	-	-	(+)
Glean3_01236	none	γ-interferon-inducible lysosomal thiol reductase (GILT)-related; Leu- and Val-rich, secreted	-	-	-	(+)	-
Glean3_01312;Glean3_02809;Glean3_00972;Glean3_03782;Glean3_06828;Glean3_12626;Glean3_17950;Glean3_16565;Glean3_28171;Glean3_16845;Glean3_16846;Glean3_19138;Glean3_23661;Glean3_24343	Sp-ClvhH2b	histone	+	-	++	-	++
Glean3_01489	Sp-CalcneurL_2	calcineurin-like acid phosphatase	(+)	-	-	-	-
Glean3_01638	Sp-ThrombA1	thrombospondin	-	-	-	(+)	-
Glean3_01796;Glean3_18054	Sp-Frem2;Frem2_2	Fras1-related extracellular matrix protein	+	(+)	+	++	++
Glean3_01874	Sp-Advph	advillin	-	-	-	-	+
Glean3_01888;Glean3_23410	Sp-Ccp-1;Sp-Hypp_1085	Kazal-type inhibitor; CUB,Sushi	-	(+)	-	-	-
Glean3_01892	Sp-Sema6d	semaphorin	++	+	-	+	+
Glean3_01929	Sp-Exostl	exostosin-like	+	-	-	-	-
Glean3_02117	Sp-LshmanlsnL	metalloprotease	-	-	-	(+)	(+)
Glean3_02219	Spnonefl	neurofilament	-	-	-	-	++
Glean3_02353	none	similar to nucleobindin (nucb2b); Glu-rich (pI 4.7)	-	-	-	+	-	P
Glean3_02359	none	similar to actin-bundling protein; Glu-rich (pI 4.9); calponin homology domain	-	-	(+)	-	-
Glean3_02503;Glean3_24890	Sp-EhH2a;Sp-HH2a2	histone	-	++	++	(+)	+
Glean3_02550;Glean3_16546;Glean3_15144	Sp-MacpfB.1;Sp-MacpfB.3;Sp-MacpfB.2	membrane attack/perforin domain	+	-	-	-	-
Glean3_02783	Sp-notchL_1	notch-like/similar to fibropellin Ib	++	-	-	-	-
Glean3_02788;Glean3_00062;Glean3_14285	Sp-Btub1;Sp-Btub3;Sp-Tubb2a	β-tubulin	++	++	-	-	++
Glean3_02804	Sp-Man2a2_1	mannosidase	-	-	-	(+)	-
Glean3_03084	Sp-Gpc1246_1	glypican	+	(+)	-	(+)	(+)
Glean3_03161	none	Glu-rich, Lys-rich; intracellular?	-	-	-	-	(+)
Glean3_03345	Sp-Dkk1	dickkopf-1	-	-	-	+	-	P
Glean3_03402	Sp-Sdc	syndecan	+	-	-	-	-
Glean3_03504;Glean3_08666	none	similar to Jedi protein; Sp-Pearl1L, platelet endothelial aggregation receptor 1-like	+	-	-	-	-
Glean3_03536	none	similar to Os09g0542200, thioredoxin-like, protein-disulfide isomerase-like; Ala- and Leu-rich; secreted?	-	-	-	++	+
Glean3_03540	Sp-Prom1	prominin 1	-	-	-	+	(+)
Glean3_03555	none	similar to SH2/SH3 adaptor Grb2	+	-	-	-	-
Glean3_03612	Sp-Astacin1	metalloprotease	-	-	+	+	+
Glean3_03718	Sp-Rps16	ribosomal protein S16	-	-	-	-	(+)
Glean3_03914;Glean3_05017	Sp-Plscr1;Sp-Plscr1_1	phospholipid scramblase	++	-	-	-	-
Glean3_03918	Sp-Lrp8	LDL receptor-related	+	(+)	+	++	+
Glean3_04038;Glean3_11065;Glean3_16009	Sp-BetaLi_1;Sp-BetaGi;Sp-BetaLi	β-integrin	-	-	-	(+)	(+)
Glean3_04105	none	similar to T cell-specific protein ; endoribonuclease (XendoU) domain	-	-	+	+	-
Glean3_04136	Sp-P19	P19 protein	-	+	-	-	++	P
Glean3_04230	Sp-Plcd	phospholipase C	-	-	-	-	(+)
Glean3_04412	Sp-Cub/Egf	CUB and EGF domains	-	-	-	+	-
Glean3_04532	Sp-Fat1L	FAT tumor suppressor homolog	-	-	-	-	+
Glean3_04584	Sp-Sdf2	stromal cell-derived factor 2	-	-	-	+	(+)
Glean3_04746	Sp-Fn3/Igf_29	adhesion protein	++	+	-	++	++
Glean3_04758	Sp-Fn3f_9	adhesion receptor	+	(+)	-	(+)	-
Glean3_04850	Sp-Clca_1	calcium-activated chloride channel (regulator)	-	-	-	+	+
Glean3_04859	Sp-Plekh2	pleckstrin homology domain-containing	+	-	-	-	-
Glean3_04867	Sp-Sm30E	SM30-E	++	++	++	++	++	P
Glean3_04869	Sp-Sm30F	SM30-F	-	-	+	-	-
Glean3_04876;Glean3_24730	Sp-Fth1;Sp-Fth1_1	ferritin	-	-	++	-	(+)
Glean3_04879	Sp-Fam55cL_2	extracellular?	+	-	-	-	-
Glean3_04885	Sp-Apod	apolipoprotein D	++	-	-	-	-
Glean3_04958	none	sorting nexin-like, Phox (phosphoinositide-binding) domain	-	-	-	-	+
Glean3_05008	Sp-Xpapd2Lmb-3	aminopeptidase P	+	-	-	-	-
Glean3_05014	Sp-Hypp_1556	SRCR/WSC superfamily	-	+	-	-	-
Glean3_05032	Sp-Calm	calmodulin	-	++	-	-	-
Glean3_05054;Glean3_17449	Sp-Sgsh;Sp-Sgsh_2	sulfamidase	-	-	(+)	-	-
Glean3_05061	Sp-Flot2h	flotillin 2	-	-	-	-	+
Glean3_05167	Sp-Col805b_2	collagen	-	++	-	-	-
Glean3_05193	Sp-Tcp2	thioester-containing	+	-	-	-	-
Glean3_05228;Glean3_23005	Sp-CalsynteninL1;Sp-CalsynteninL2	calsyntenin-like	++	-	-	+	+
Glean3_05238	Sp-Plxdc2	plexin domain-containing	+	+	-	+	-
Glean3_05296	Sp-Atp5b	ATP synthase (mito)	+	-	-	+	-
Glean3_05385	Sp-Mt5/MmpL3	matrix metalloproteinase	-	+	-	+	+
Glean3_05419	Sp-Sfk3	Src/Yes kinase	-	+	-	+	-	P
Glean3_05420	Sp-Srcr42	scavenger receptor (SRCR)	+	-	-	+	+
Glean3_05508	Sp-Fn3/Ig_2	adhesion protein	-	-	-	(+)	-
Glean3_05538	Sp-Lrr/Igr_2	Leu-rich repeat/Ig receptor	++	+	+	+	+
Glean3_05577	Sp-Mmp18/19L3	matrix metalloproteinase	++	-	-	-	-
Glean3_05691;Glean3_15382	Sp-Pdia3	protein disulfide isomerase	-	-	-	(+)	+
Glean3_05709	none	similar to 60S ribosomal protein L27A-related	-	-	-	-	+
Glean3_05723	Sp-Mmp18/19L6	matrix metalloproteinase	+	-	-	-	-
Glean3_05779	Sp-Rap1	RAS family	+	-	-	-	-
Glean3_05872;Glean3_26413	Sp-Hypp_466;Sp-Drl	none; dopamine receptor-like	-	-	+	-	-
Glean3_05955	Sp-notchl1	notch ligand	+	-	-	-	-
Glean3_05989	Sp-Clect_13	CTLLD	++	++	++	++	++
Glean3_05990	Sp-Sm29	SM29	++	++	++	++	++
Glean3_05991	Sp-Clect_14	CTLLD	++	(+)	++	++	++
Glean3_05992	Sp-Adndatrnas	CTLLD	-	+	-	+	+
Glean3_05999	Sp-Fras1	Fraser syndrome 1	+	-	-	-	-
Glean3_06029;Glean3_05664	Sp-Knkl;Sp-Hypp_1594	knickkopf;DM13/DOMON superfamily	+	-	-	-	-
Glean3_06030	Sp-Megf6-2	multiple EGF-like domains	+	-	-	-	-
Glean3_06103	none	hypothetical protein/similar to calsynthenin-1 (aa113-217)	++	-	-	+	++
Glean3_06123	Sp-AchE	acetylcholine esterase	++	-	-	-	-
Glean3_06145	Sp-Kiaa1324L	domains: mannose 6-phosphate receptor, growth factor receptor, TNF receptor-like	+	-	-	-	-
Glean3_06172	Sp-Cfln	actin depolymerizing factor	+	(+)	(+)	(+)	+
Glean3_06306	Sp-Gal/Lec3	galectin	-	-	-	-	(+)
Glean3_06370	Sp-Ncam	neural cell adhesion molecule	+	-	-	-	-
Glean3_06387	Sp-Msp130L	MSP130-like	++	+	+	++	++
Glean3_06812	Sp-Kirrel2L	kin of IRRE-like 2 (Drosophila)-like	+	+	-	++	++
Glean3_06930	Sp-Egfia_1	fibropellin Ia_1	-	-	-	(+)	+
Glean3_07084	none	similar to Ctsd protein, partial ; Asp-protease, cathepsin-like	-	-	(+)	-	-
Glean3_07098	none	EF hand domain, secreted	-	-	-	(+)	-
Glean3_07157	none	similar to caveolin; Phe-rich	-	-	(+)	-	-
Glean3_07221	Sp-Cp_1	ceruloplasmin-1/hephaestin	-	(+)	(+)	-	-
Glean3_07231	Sp-Ttrspn_3	tetraspanin	-	-	+	-	-
Glean3_07308	Sp-Megf6	multiple EGF-like domains 6	-	-	-	(+)	-
Glean3_07341;Glean3_04145	Sp-Caspr/C-term	cell recognition molecule	+	-	-	+	-
Glean3_07355	Sp-Unk_38	metalloendoproteinase (ADAM)	++	-	-	-	-
Glean3_07441	none	similar to MGC139263 protein; domain: annexin (partial?)	++	-	-	-	-
Glean3_07451	Sp-Hypp_1723	domains: Cys-rich secretory protein, EGF	+	-	-	-	-
Glean3_07484	Sp-Cycpln	cyclophilin	++	-	-	++	++
Glean3_07485;Glean3_07553;Glean3_13414;Glean3_27618	Sp-Gs;Sp-Go;Sp-Gi;Sp-Gt	G protein	-	-	-	-	(+)
Glean3_07494	none	domain: thrombospondin type 1, ADAMTS	(+)	-	-	-	-
Glean3_07550	Sp-Pefl_1	peflin (penta-EF hand domain-containing protein	+	-	-	-	-
Glean3_07682	Sp-CbpdEL	carboxypeptidase (Zn)	++	+	+	+	+
Glean3_07930	Sp-Dnaseg	deoxyribonuclease I-like 3	-	-	-	++	+
Glean3_08080;Glean3_20850	Sp-B4galt6;SpB4galt6_5	β-1,4-galactosyltransferase	-	-	-	(+)	-
Glean3_08101	Sp-Fam78a		+	-	-	-	-
Glean3_00828;SPU_000828	Sp-Sm30D	SM30-D	-	+	++	++	++
Glean3_08305	Sp-Pdpi(cyclophilin)L7	cyclophilin	-	-	+	-	+
Glean3_08329	none	similar to KIAA0789 protein; domain: partial sulfotransferase_1	+	-	-	-	-
Glean3_08354;Glean3_27667	Sp-Kirrel2L_2;Sp-Kirrel2L_5	kin of IRRE-like 2 (Drosophila)-like)	-	-	-	+	+
Glean3_08505;Glean3_18130;Glean3_19782	Sp-Cys-rich_fgfr;Sp-Cys-rich-fgfr2;Sp-Cr1L	similar to Golgi apparatus protein 1;complement component receptor-like	+	-	-	+	+
Glean3_08613	Sp-Fbn2L_1	fibrillin 2-like 1	-	-	-	+	+
Glean3_08642;Glean3_10992:Glean3_10240;Glean3_10241;Glean3_22528	Sp-Srcr71,-96,-87,-88,-193	scavenger receptor Cys-rich (SRCR)family	-	-	(+)	-	-
Glean3_08678	Sp-Pkcd	protein kinase C delta	-	+	-	-	-	P
Glean3_08857	Sp-Timp3b	tissue inhibitor of metalloproteinases	+	-	-	-	-
Glean3_08863	Sp-Timp3	tissue inhibitor of metalloproteinases	-	-	-	+	+
Glean3_09046	Sp-Hypp_1820	similar to MGC86386 protein ; acidic (pI 4.6), Val-rich	-	-	(+)	-	-
Glean3_09155	Sp-Bc	β-catenin	-	-	-	-	+
Glean3_09164	Sp-Hsp701E	HSP70 family	+	-	-	-	-
Glean3_09165	Sp-Hsp701S	HSP70 family	+	+	-	+	+
Glean3_09352	none	Thr-rich, transmembrane	-	(+)	(+)	+	(+)
Glean3_09477;Glean3_14864;Glean3_05808;Glean3_16500;Glean3_09478;Glean3_09480;Glean3_09476;Glean3_09479;Glean3_27083;Glean3_08560	Sp-Hsp701C	HSP70 family	+	+	-	(+)	+
Glean3_09481;Glean3_09482;Glean3_09483	Sp-CsKaI;Sp-CskIIa;Sp-CplcaIIb	actin family	-	-	++	++	++
Glean3_09516	Sp-CopineA	calcium-dependent phospholipid-binding	++	-	-	-	-
Glean3_09549	none	similar to Sdcbp-prov (syndecan-binding protein, syntenin); domains: PDZ_signaling; N-term:N-AcSer2	++	(+)	+	++	-
Glean3_09601	Sp-Cts4	cathepsin-like	-	-	-	+	-
Glean3_09605	none	similar to tenascin R (aa1-164); domain: fibrinogen-related C	-	-	-	(+)	-
Glean3_09606	none	similar to MGC86229 protein; domain: fibrinogen-related C	-	-	-	++	-
Glean3_09874	none	Gln- and Glu-rich, acidic (pI 3.9); transmembrane?	-	(+)	-	-	-
Glean3_09875	Sp-AgrnL_1	agrin-like; KAZAL-type inhibitor	-	(+)	-	-	-
Glean3_09922	Sp-Cys-rich_fgfr_1	similar to Golgi apparatus protein 1	+	-	-	(+)	(+)
Glean3_09924	Sp-Mmp18/19L5	metalloendoproteinase	++	-	-	-	-
Glean3_09925	Sp-Mmp18/19L4	metalloendoproteinase	++	-	-	-	-
Glean3_10032	Sp-C6st_1	chondroitin 6-O-sulfotransferase	-	-	-	+	-
Glean3_10054	Sp-My18A	myosin family	-	-	-	(+)	+
Glean3_10062;Glean3_16374;Glean3_09354;Glean3_16373;Glean3_15153	Sp-Srcr83,-134,-75,-133	scavenger receptor Cys-rich (SRCR)family	+	-	-	-	-
Glean3_10169	Sp-Hypp_1901	Thr-rich, transmembrane, IG domains; adhesion molecule?	-	+	(+)	++	+
Glean3_10198	none	similar to tropomyosin 1	-	-	-	-	+
Glean3_10203	Sp-Yp301	yolk granule protein	++	-	-	-	-
Glean3_10288	Sp-Tmem26_3	transmembrane protein	-	-	-	+	-	P
Glean3_10564	Sp-Slit(N-terminus)		-	-	-	-	(+)
Glean3_10589	Sp-Hypp_1925	Asp- and Gly (30%)-rich; acidic (pI 4.1); extracellular?	-	-	-	+	+	P
Glean3_10644	Sp-B3galt1_9	β-1,3-galactosyltransferase	+	-	-	++	++
Glean3_10829	Sp-Ef2	elongation factor	+	-	-	-	-
Glean3_11039	Sp-Gage1	G antigen 1	(+)	-	-	-	-
Glean3_11106;Glean3_11107	Sp-Anxn;Sp-Anxn_1	annexin family	++	-	+	(+)	+
Glean3_11138	Sp-Hypp_1961	SRCR domain, transmembrane?	-	-	-	+	+
Glean3_11147;Glean3_15227	none	extracellular/transmembrane?	+	-	-	-	-
Glean3_11163	Sp-Clect_25	CTLLD	++	++	++	(+)	(+)
Glean3_11180	Sp-Fn3/Egff_1	adhesion receptor	+	+	+	+	+
Glean3_11223	Sp-LhH1b	histone	-	-	(+)	-	++
Glean3_11256	none	similar to phospholipase A2	+	(+)	(+)	-	(+)
Glean3_11293	Sp-Alpl	alkaline phosphatase	-	-	-	+	(+)
Glean3_11332	Sp-Clca1_3	calcium-dependent chloride channel (regulator)	+	++	++	++	+
Glean3_11352;Glean3_01585;Glean3_20308	Sp-Rps3A;Sp-Pdrps3a;Sp-Rps3A_1	ribosomal protein S3a	(+)	-	-	-	-
Glean3_11562	Sp-Pla2	phospholipase A2	-	-	-	+	++
Glean3_11588	Sp-Spc39L	solute carrier (Zn transporter)-like	+	-	+	+	(+)
Glean3_11637	Sp-Lrr/Igr_14	leu-rich repeat/Ig receptor	-	+	-	-	-	P
Glean3_11684;Glean3_27937	Sp-Dynlc2-4d;Sp-Dyncl2-6a	dynein light chain	-	+	-	-	-	P
Glean3_11877	Sp-Ahi	α-integrin	+	-	-	-	-
Glean3_11963	Sp-Tsg101	similar to tumor susceptibility gene 101	+	-	-	-	-
Glean3_12011	Sp-Echn31	echinonectin	-	-	++	-	-
Glean3_12097	Sp-Sgsh_1	sulfamidase	-	-	(+)	-	-
Glean3_12112;Glean3_27060	Sp-Rab5l	RAS family	+	-	+	-	+
Glean3_12138	Sp-LamG/Egff2	EGF and LamG domain-containing	+	-	-	-	-
Glean3_12144;Glean3_00685;Glean3_00768;Glean3_01725;Glean3_02504;Glean3_02699;Glean3_02794;Glean3_03064;Glean3_03833;Glean3_04941;Glean3_04970;Glean3_05173;Glean3_05210;Glean3_05424;Glean3_05591;Glean3_05704;Glean3_05933;Glean3_06061;Glean3_07314;Glean3_07489;Glean3_07705;Glean3_07762;Glean3_07815;Glean3_07953;Glean3_08055;Glean3_08489;Glean3_09329;Glean3_09565;Glean3_10745;Glean3_11273;Glean3_11…	Sp-EhH4_	histone	++	++	++	-	++
Glean3_12228	Sp-Arp2/3cs4	actin polymerization	-	-	(+)	-	-
Glean3_12356	Sp-Clorf58	domain: BRO1	+	-	-	-	-
Glean3_12385	Sp-Ttrspn_10	tetraspanin	-	-	(+)	-	-
Glean3_12486	Sp-Hypp_1035	similar to MEGF11 protein; domain: EMI (Cys-rich domain of EMILINS)	+	(+)	-	+	+
Glean3_12518	Sp-Cara7LA	carbonic anhydrase	++	++	++	++	++
Glean3_12548	Sp-Sparc_2	osteonectin, SPARC, BM-40	-	-	-	(+)	+
Glean3_12549	Sp-Mt1-4/MmpL4	matrix metalloproteinase	-	+	-	-	-
Glean3_12695;Glean3_17753	Sp-Atp6ap1	vacuolar ATPase	-	-	-	+	-
Glean3_12773;Glean3_17162	none	thioredoxin-like, similar to ERp19); Leu-rich, acidic (pI 4.7)	-	-	-	(+)	-
Glean3_12786	Sp-Bmp5/6/7/8	bone morphogenetic protein	+	-	-	-	-
Glean3_13016	none	domains: Ndr superfamily,a/b-hydrolase	-	-	(+)	-	-
Glean3_13100	Sp-Ars	arylsulfatase	-	-	(+)	-	-
Glean3_13140	Sp-Ron	tyrosine kinase receptor	-	(+)	-	-	-
Glean3_13143	Sp-Hypp_2072		-	+	-	-	-	P
Glean3_13301	Sp-Myp	vitellogenin	-	+	(+)	-	+
Glean3_13077;Glean3_16774	Sp-Hypp_87	similar to TFP250/thrombospondin; domains: CCP, EGF;	+	-	(+)	+	+
Glean3_13368	Sp-Prdx6	peroxiredoxin	(+)	-	-	-	-
Glean3_13474	none	domains: low density lipoprotein receptor	+	-	-	-	-
Glean3_13662	Sp-Rps3A	ribosomal protein S3A	+	-	-	-	-
Glean3_13669	Sp-Mt1-4/MmpL5	matrix metalloendoproteinase	++	+	+	++	++
Glean3_13670	Sp-Mt1-4/MmpL6	matrix metalloendoproteinase	++	++	++	++	++
Glean3_13716	Sp-Sorc	sorcin; calcium channel regulator	++	-	-	(+)	-
Glean3_13736	none	domain: lipocalin; Val-rich, acidic (pI 4.9)	-	(+)	-	-	+
Glean3_13756	Sp-Ppib	peptidyl prolyl isomerase B	-	-	-	++	+
Glean3_13763	Sp-Fam20c_1	dentin matrix protein 4-like	-	-	-	+	-	P
Glean3_13819;Glean3_13820	Sp-Eno1;Sp-Eno3	enolase	+	+	-	-	-
Glean3_13821;Glean3_02088	Sp-Msp130_1;Sp-Msp130	MSP130-like	++	++	++	++	++
Glean3_13822	Sp-Msp130r1	MSP130-related 1	++	++	++	+	+
Glean3_13823	Sp-Msp130r3	MSP130-related 3	++	++	++	+	+
Glean3_13825	Sp_Clect_76	CTLLD	++	++	+	++	++
Glean3_13857	Sp-Vps28	vacuolar protein sorting (yeast)	+	-	-	-	-
Glean3_13889	Sp-Pxdn	peroxidasin-like	+	-	-	-	-
Glean3_13893	Sp-Cts5	cathepsin-like	-	-	(+)	(+)	(+)
Glean3_13917	Sp-ProjL	projectin/twitchin-like (kinase)	-	-	-	-	+
Glean3_14160	none	domain: partial annexin (A7)	++	-	-	-	-
Glean3_14207	none	domain: sema; acidic (pI 4.8), extracellular	-	(+)	(+)	(+)	-
Glean3_14208	Sp-GagpolL_7	gag-pol polyprotein-like	-	-	(+)	-	-
Glean3_14308	Sp-Hypp_112	similar to reticulocalbin; domains: EF hand, Glu-rich, acidic (pI 4.6); extracellular (ER)	-	-	-	+	-	P
Glean3_14421	none	extracellular?	-	-	-	+	+
Glean3_14496	Sp-Msp130r4	MSP130-related 4	+	+	+	-	-
Glean3_14564;Glean3_14567;Glean3_14568;Glean3_22298	Sp-Stom_1,_3,_4,_8	stomatin	-	-	+	-	+
Glean3_14594;Glean3_03825;Glean3_22537;Glean3_11631	Sp-14-3-3_1;Sp-14-3-3ε;Sp-14-3-3_2		+	+	-	(+)	++
Glean3_14602	Sp-Srcrl15	scavenger receptor Cys-rich (SRCR)family	+	-	-	++	-
Glean3_14617;Glean3_16179;Glean3_23953	Sp-Lrp6;Sp-Lrp4_2;Sp-Lrp6_2	LDL receptor-like	-	(+)	-	-	-
Glean3_14715	Sp-Gelsolinh2	gelsolin	-	-	+	-	(+)
Glean3_14792	none	Gly/Leu/Thr-rich, extracellular?	-	-	-	-	(+)
Glean3_14805	none	domain: EF hand; Asp-rich, acidic (pI 4.9), secreted	-	-	-	+	-	P
Glean3_14830	Sp-AnL11_1	astacin-like (metalloendoprotease)	-	-	-	-	+
Glean3_14869;Glean3_06211	Sp-Prxdxn;Sp-Pxr4	thioredoxin peroxidase	+	+	-	+	+
Glean3_14914	Sp-Cts10	cathepsin-like	-	-	-	(+)	+
Glean3_14937	Sp-Trpm3	cation channel	-	+	-	-	-	P
Glean3_15123	Sp-Srcr123	scavenger receptor Cys-rich (SRCR)family	-	-	(+)	-	-
Glean3_15124	none	similarity to selenoprotein	-	-	-	++	-
Glean3_15125	Sp-Gal3st1_6	galactose-3-O-sulfotransferase	-	-	-	+	-	P
Glean3_15163	Sp-Ccp/Hyr/7tm/Gpcr	transmembrane receptor	+	-	-	-	-
Glean3_15321	Sp-Celrs	cadherin-like	+	-	-	+	-
Glean3_15323	Sp-Ckb	creatine kinase B	-	-	-	-	(+)
Glean3_15335	Sp-Vamp1	vesicle-associated protein, synaptobrevin	-	-	-	-	(+)
Glean3_15404	Sp-LamG/Egff3	adhesion receptor	+	-	-	+	+
Glean3_15408	Sp-Hypp_3054	Glu/Ser-rich, acidic (pI 4.7)	-	+	-	-	-	P
Glean3_15537	Sp-Arrdc2L	arrestin domain-containing protein	+	-	-	-	+
Glean3_15595	Sp-Calpn	calponin/myophilin	-	-	(+)	-	+
Glean3_15708	Sp-Col4a2	collagen IV	+	-	-	-	-
Glean3_15763	Sp-Msp130r5	MSP130-related 5	+	-	-	-	-
Glean3_15781;Glean3_25024;Glean3_25036	Sp-B3gt1_1;_13;_14	β-1,3-galactosyltransferase	-	-	-	(+)	-
Glean3_15848	none	similarity to GM2 activator protein; TonB box; secreted	-	-	-	++	++
Glean3_15856	Sp-Lamp1	lysosomal membrane glycoprotein	-	-	-	-	(+)
Glean3_15869	Sp-Oaf	out at first (Drosophila)	-	-	-	(+)	+
Glean3_15870;Glean3_27123	Sp-Rpip1;Sp-Rpip1_1	ribosomal protein P1	-	+	-	-	-	P
Glean3_15902	Sp-Hypp_2238	similar to neurotrimin; transmembrane?	+	-	-	-	-
Glean3_15906	Sp-Hypp_120	acidic (pI 4.5), transmembrane?	+	-	-	+	+	P
Glean3_15937	Sp-Srcr128	scavenger receptor Cys-rich (SRCR)family	(+)	-	-	-	-
Glean3_16016	Sp-notchl5_1	notch ligand	-	-	-	+	+
Glean3_16020	Sp-Enpep_2	glutamyl aminopeptidase	+	-	-	-	-
Glean3_16052	Sp-Vtgn2	vitellogenin	-	-	-	+	+
Glean3_16181	Sp-Lrp4-3	LDL receptor-related	(+)	-	-	-	-
Glean3_16285	Sp-Hypp_126	similar to FLJ00139 protein, partial ; domain: LIM; Glu/Lys-rich, acidic (pI 5.2)	-	+	-	-	-	P
Glean3_16397	Sp-Hypp_2259	similar to pleiotrophin	+	-	-	-	-
Glean3_16497	Sp-Hypp_827	peptidase inhibitor-related	-	-	-	+	-
Glean3_16506	Sp-Msp130r2	MSP130-related 2	++	++	++	+	+
Glean3_16731	Sp-Gdpd5-2	phosphodiesterase-related	-	-	-	+	-
Glean3_16790;Glean3_10545	Sp-Rac;Sp-Racl1	RAS family	+	-	-	-	-
Glean3_16807	Sp-CrumbsL1	multiple calcium-bindig EGF repeats	-	-	-	-	(+)
Glean3_17072;Glean3_00811;Glean3_13929;Glean3_06389;Glean3_14913;Glean3_06388;Glean3_13928;Glean3_28471	Sp-Rab8	RAS family	+	-	-	(+)	+
Glean3_17083;Glean3_09119;Glean3_24989	Sp-Plscr3;Sp-PppL_252;Sp-Rdh8_9	phospholipid scramblase;pol polyprotein-like;reti-l dehydrogenase	+	-	-	-	-
Glean3_17159	Sp-Galnact2	chondroitin β-1,4-N-acetylgalactosaminyltransferase	-	-	-	-	(+)
Glean3_17202	Sp-Ig/Egf/Vwc	adhesion protein	-	-	-	(+)	-
Glean3_17586	Sp-AgrnL	agrin-like; Kazal serin proteinase inhibitor-like	-	-	-	+	+
Glean3_17587	Sp-Hypp_2344	Ala-, Pro-,Gly-rich acidic motifs	-	-	-	++	++
Glean3_17588	Sp-Hypp_136	Ala-, Pro-,Gly-rich acidic motifs; KAZAL	-	-	-	+	+	P
Glean3_17589	Sp-Hypp_2345	Ala-, Pro-,Gly-rich acidic motifs; KAZAL	-	-	-	++	++
Glean3_17590	Sp_Hypp_2346	Ala-, Pro-,Gly-rich acidic motifs; KAZAL	-	-	-	++	++	P
Glean3_17605	Sp-Atp5a1	ATP synthase (mito)	+	-	-	(+)	+
Glean3_17630	Sp_Hypp_885	acidic (pI 4.8); secreted/transmembrane; Asn-rich	++	-	-	-	-
Glean3_17641	Sp-Hypp_887	acidic (pI 5.3); secreted; Asn-rich	++	-	-	-	-
Glean3_17737	none	similarity to ECM18 of L. variegatus; 12% Cys; domain: MEROPS inhibitor family I8	(+)	-	-	(+)	++
Glean3_17985	none	similar to fibropellin Ia ; domain: avidin superfamily; secreted?	-	(+)	-	-	-
Glean3_18255	Sp-Hypp_912	domain:LIM; Glu/Lys/Ser-rich, acidic (pI 4.8); intracellular?	-	+	-	-	-	P
Glean3_18348	Sp-CasprL	contactin-associated proetin-like; similar to neurexin IV	+	-	-	+	+
Glean3_18389	Sp-Hypp_2383	Glu/Lys/Ser-rich; extracellular/transmembrane?	-	+	-	-	-	P
Glean3_18406;Glean3_18407	Sp-Hypp_2998;Sp_Hypp_2999	30% Gly; extracellular/transmembrane?	++	++	++	++	++
Glean3_18452	Sp-Sema6_1	semaphorin	-	-	-	+	(+)
Glean3_18516	Sp-Perss12L-2	serine protease, neurotrypsin-like	+	-	-	-	-
Glean3_18529	none	domains: DM13, Domon; acidic (pI 4.4)	+	-	-	-	-
Glean3_18649	Sp-Plekhf2	Pleckstrin homology domain-containing	-	+	-	-	-	P
Glean3_18666	Sp-Zcchc11	zinc finger, CCHC domain-containing	-	+	-	-	-	P
Glean3_18702	Sp-Txndc4	thioredoxin domain, ER resident protein ERp44-like	-	-	-	+	+
Glean3_18768	Sp-ApdpL_1	metalloprotease	-	-	-	+	-
Glean3_18810	Sp-Sm32	SM32	++	++	++	++	++
Glean3_18811	Sp-Sm50	SM50	++	++	++	++	++
Glean3_18813	Sp-Sm37	SM37	++	++	++	++	++
Glean3_18919	Sp-Hypp_2410	phosphodontin	-	-	-	++	+	P
Glean3_18964	Sp-Fk506bp2	FK506-binding protein, cyclophilin	+	-	-	++	++
Glean3_19034	Sp-Hypp_925	nephrin-like	+	-	-	+	-
Glean3_19319	Sp-Hypp_2431	neurexephilin superfamily	+	-	-	-	-
Glean3_19369	Sp-Rndzvn	rendezvin	+	-	-	-	-
Glean3_19426	Sp-Vps4B	vacuolar protein-sorting factor	+	-	-	-	-
Glean3_19655	Sp-AnL18	astacin, metalloendoproteinase	++	-	+	+	+
Glean3_19691	Sp-Flot1	flotillin 1	-	-	+	-	+
Glean3_19695;Glean3_25836	Sp-Igf2r;Sp-Igf2rL	IGF receptor(-like)	-	(+)	-	+	-
Glean3_19739	Sp-Thsd7b	thrombospondin	++	-	-	-	-
Glean3_19967	Sp-Echn1	echinonectin	-	-	+	-	-
Glean3_19987	none		++	-	-	-	-
Glean3_20031	Sp-Pam	peptidalglycine α-amidating monoxygenase	+	(+)	-	+	-
Glean3_20139	Sp-Cola2L_2	α2 collagen-like	-	+	-	-	-	P
Glean3_20140;Glean3_09210	Sp-Pdcd6ip;Sp-Pdcd6ip_2	programmed cell death 6-interacting protein	+	-	-	-	-
Glean3_20268	Sp-Cnp	2',3'-cyclic-nucleotide 3'-phosphodiesterase II	-	-	-	(+)	-
Glean3_20322	Sp-Hsp901a1	HSP90 family	-	+	-	-	+
Glean3_20931;Glean3_20427;Glean3_10157	Sp-Tm9sf2;Sp-Tm9sf2_2;Sp-Tm9sf2_1	transmembrane 9 superfamily	+	-	-	-	-
Glean3_20457	Sp-B7L3	Thr-rich, acidic (pI 5.1); transmembrane; domain:IG	++	+	-	+	+
Glean3_20612	Sp-Megf10	multiple EGF domain-containing	-	-	-	+	+
Glean3_20613	Sp-Hypp_2515	Ser-rich; intracellular?	-	+	-	-	-	P
Glean3_20636;Glean3_08019	Sp-CopineD;Sp-CopineL	copine	+	-	-	-	-
Glean3_20701	none	acidic (pI 4.6); intracellular?	++	-	-	(+)	-
Glean3_20738	Sp-Eprpr	ependymin	-	-	-	(+)	-
Glean3_20773	Sp-B3galt5_4	β-1,3 galactosyltransferase	-	-	-	+	-
Glean3_20978;Glean3_13664	Sp-LrpL_3	similar to alpha-2-macroglobulin receptor	+	-	-	-	-
Glean3_21041	none	domain: annexin; similarity to A11	+	-	-	-	-
Glean3_21193	Sp-Adam/TS16/18L	ADAM, metalloprotease	+	-	-	-	-
Glean3_21260	none	LDL receptor-related; Val-rich, pI 5.8, extracellular?	-	+	+	++	++
Glean3_21355	Sp-Ace_1	angiotensin-converting enzyme, dipeptidyl carboxypeptidase I	-	-	-	(+)	-
Glean3_21385	Sp-ApL	alkaline phosphatase-like (?)/MSP130-related 2	++	+	+	++	++
Glean3_21428	Sp-L1	Ngcam,neurofascin	-	-	-	+	-
Glean3_21496;Glean3_04721;Glean3_18079;Glean3_15276	Sp-polyq/ubiquitin;Sp-Rps27a;Sp-Drps27a;Sp-Ubq/PL40fp		++	++	++	++	++
Glean3_21511	Sp-calm2	calmodulin 2	-	-	-	-	+
Glean3_21559	Sp-Man2a2_1	α-mannosidase IIx	-	-	-	+	-
Glean3_21630;Glean3_26629;Glean3_26630	Sp-Antof;Sp-Fibulin;Sp-FibulinL	fibulin	-	+	-	-	(+)
Glean3_21651	Sp-Ift172_2	intra-flaggelar transport, Wimple; selective LIM-binding factor	-	-	-	(+)	-
Glean3_21739;Glean3_11703	Sp-Arp;Sp-Slc8a3	ribosomal constituent;Na/Ca exchange protein	-	+	-	-	-	P
Glean3_21793;Glean3_26183	Sp-Slc8a2;Sp-Slc8a3	solute carrier/Na-Ca exchanger	-	(+)	-	-	-
Glean3_21824	none	domain: kringle	+	-	-	-	-
Glean3_21991	Sp-Cpa2L_4	carboxypeptidase A2	-	-	-	-	+
Glean3_22047	Sp-Pla2g1b_8	similar to phospholipase A2	++	++	(+)	-	(+)
Glean3_22057	Sp-SemaA	semaphorin	-	-	-	+	+
Glean3_22132;Glean3_06165	Sp-LrpL_5;Sp-LrpL_1	LRP/LDL receptor-like	+	-	-	-	-
Glean3_22278	none	Ala-, Pro-,Gly-rich acidic motifs; KAZAL	-	-	-	+	++	P
Glean3_22347;Glean3_28902	none;Sp-IgfbpL7	IGF-binding protein-like	-	-	-	(+)	-
Glean3_22366	Sp-CubnL_6	cubilin-like	-	++	+	-	-
Glean3_22561	Sp-Mipphp1	multiple inositol polyphosphate histidine phosphatase (His phosphatase of ER)	(+)	-	+	-	-
Glean3_22576	none	domains: Sod_Cu (superoxide dismutase), DEATH; acidic (pI 4.8), secreted?	+	-	-	-	-
Glean3_22588	Sp-DNAse1_2	deoxyribonuclease I	+	-	-	-	-
Glean3_22598	Sp-FreD	fibrinogen-related domain-containing	+	-	-	++	-
Glean3_22631	Sp-Hypp_2620	Gly/Pro-rich, EMI domain; transmembrane?	+	+	-	(+)	-
Glean3_22672	Sp-GnsL	glucosamine (N-acetyl)-6 sulfatase-like	-	-	-	+	-
Glean3_22778	Sp-Chmp4b	charged multivesicular body protein (chromatin -modifying protein)	+	-	-	-	-
Glean3_22779	Sp-Pdcd6	programmed cell death 6	+	-	-	-	-
Glean3_23016	Sp-Frem1L	similar to Fras1-related extracellular matrix protein	+	-	+	++	++
Glean3_23052	none	transmembrane/extracellular?	++	++	+	++	++
Glean3_23083	Sp-Eif4A	translation initiation factor	+	-	-	-	-
Glean3_23115	Sp-Ptpriz	protein Tyr-phosphatase, receptor type	+	+	+	+	+
Glean3_23217	Sp-Ran	RAS family	+	+	-	-	(+)
Glean3_23288;Glean3_21860	Sp-Hypp_2210	Pro-rich, acidic (pI 5.2); domains: Sushi/CCP; transmembrane?	+	-	-	-	-
Glean3_23289	Sp-Hypp_3000	predicted RNAse Oy	-	-	-	+	-
Glean3_23330	Sp-Dpd1L_1	metalloprotease	-	-	-	+	-
Glean3_23466;Glean3_18461	Sp-Calu	calumenin	+	-	-	-	-
Glean3_23855	Sp-Glt8d1	glycosyl transferase 8 domain-containing 1	-	-	-	+	+
Glean3_23910	Sp-Hypp_1098	acidic (pI 4.9), transmembrane, Domains:IG	+	-	-	-	-
Glean3_24019;Glean3_19665	Sp-nephL;Sp-Hypp_941	nephrin-like;adhesion receptor	+	-	-	+	+
Glean3_24022	Sp-Hypp_1101	similar to nephrin; domains: Igcam	+	-	-	-	-
Glean3_24042	none	similar to heparan sulfate D-glucosaminyl 3-O-sulfotransferase-2; Golgi	+	-	-	-	-
Glean3_24082	Sp-Hsp90L	HSP90 family	-	(+)	(+)	-	-
Glean3_24083	Sp-Iqgap1_2	IQ motif-containing GTPase-activating protein	-	-	-	-	+
Glean3_24103	Sp-HspD1	chaperonin	-	+	-	-	-
Glean3_24181	Spnonell1L	neural epidermal growth factor-like	+	-	-	(+)	-
Glean3_24188	Sp-Anxa7_1	annexin A7	-	-	-	-	+
Glean3_24352	Sp-MucL_6	mucin-like	-	-	+	-	-
Glean3_24564	Sp-Cd109L-2	α2-macroglobulin-like	+	+	+	+	+
Glean3_24565	Sp-Cd109L	α2-macroglobulin	+	+	+	+	+
Glean3_24653	Sp-C1qL_4	complement C1q-like	+	-	-	-	-
Glean3_24800	none	Ala/Gly-rich, transmembrane; domain: DAPIT	-	-	-	-	++
Glean3_24925	Sp-Sfe1	fertilization envelope component	+	-	-	-	-
Glean3_24991	none	N-term:N-Ac-Met1; phospho-Ser144 ; transmembrane	++	+	-	+	-	P
Glean3_24995	Sp-KirrelL	kin of IRRE (Drosophila)-like	+	-	-	-	-
Glean3_25068	Sp-Ttrspn_19	tetraspanin	++	+	-	+	+
Glean3_25235	Sp-Npnt	nephronectin	++	+	+	++	+
Glean3_25246	Sp-Lman2	mannose-binding lectin	++	-	-	-	-
Glean3_25454	Sp-Thsd7b_2	thrombospondin-domain containing	++	-	-	-	-
Glean3_25499	Sp-Hypp_1150	domains: DM13, DOMON, partial SRCR; Gly/Thr-rich, acidic (pI 4.6), extracellular	+	-	-	-	-
Glean3_25502	Sp-Neog/DccL	adhesion receptor	-	-	-	+	+
Glean3_25515	Sp-Slc4a10	Na-bicarbonate cotransporter-like	-	+	-	-	-	P
Glean3_25574	Sp-Rps14	ribosomal protein S14	+	-	-	-	-
Glean3_25722	Sp-Cara12LB	carbonic anhydrase	-	-	-	++	++
Glean3_25772	Sp-Calseq	ER calcustorin (pdi)	-	-	-	+	+
Glean3_25815	Sp-Atp1a3	Na/K-ATPase 3	(+)	-	-	-	-
Glean3_25915	Sp-Kiaa0174L	putative MAPK activity protein	+	-	-	-	-
Glean3_25926	none	similar to CG18405-PB; domain: sema (C-term)	++	+	-	(+)	-
Glean3_25927	none	similar to CG18405-PB, domain: sema (N-term); same protein as Glean3:25926?	++	+	-	-	-
Glean3_25962;Glean3_00475	Sp-Anxa7_2	annexin A7	++	-	(+)	+	++
Glean3_25966	Sp-Lrr15L	leu-rich repeat/Ig receptor	++	+	+	++	+
Glean3_26000	none	cell adhesion molecule?; domain:IG; transmembrane	+	+	+	++	++
Glean3_26001	none	domains: annexin	+	-	-	-	-
Glean3_26008	Sp-FcolI/II/II	fibrillar collagen	(+)	++	+	-	-
Glean3_26042	Sp-Thsd4_1	thrombospondin domain-containing	-	-	-	+	+
Glean3_26072	Sp-EceL	endothelin-converting enzyme	+	-	-	+	-
Glean3_26094	Sp-CathepsinL	cathepsin L-like	-	-	-	+	+
Glean3_26140	Sp-Hypp_2821	domain: SBP_bac_3 (bacterial periplasmic transporter)	++	-	-	-	-
Glean3_26146	Sp-C1orf177L	human chromosome 1 open reading frame 177-like; domain: phospholipase A2, secreted?	-	-	-	+	+
Glean3_26306	Sp-Ttrspn_21	tetraspanin	-	-	-	-	(+)
Glean3_26365;Glean3_26366	Sp-Sri	sorcin/grancalcin	++	-	-	-	-
Glean3_26703	Sp-Hypp_2862	IG family	+	-	-	-	-
Glean3_26843	Sp-Echn43	echinonectin	-	-	+	-	-
Glean3_26863	Sp-Eif3c	translation initiation factor	-	+	-	-	-	P
Glean3_26944;Glean3_00552;Glean3_03162;Glean3_03496	Sp-Arf1l1;Sp-Arf1;Sp-Arf1l2;Sp-Arf4/5	ADP-ribosylation factor	+	-	+	-	-
Glean3_26949	Sp-Tf	transferrin	+	+	+	+	+
Glean3_26982	Sp-SerinC1	tumor differentially expressed protein 1	++	-	-	-	-
Glean3_26984;Glean3_23956	Sp-QpctlL;Sp-Hypp_208	glutaminyl-peptide cyclotransferase-like	+	-	-	(+)	-
Glean3_26997	none	domains: Sushi/CCP; acidic (pI 4.5), transmembrane?	-	++	-	-	-
Glean3_27046	Sp-Kirrel2L_4	kin of IRRE (Drosophila)-like;neuroglian-like	-	-	(+)	+	-
Glean3_27145	Sp-Eph	ephrin (protein kinase)	-	+	+	-	-
Glean3_27169	Sp-Hmcn1L_4	hemicentin-like	++	++	++	+	+
Glean3_27172	none	domain: alpha/beta hydrolase; Leu-rich; transmembrane?	+	-	-	++	++
Glean3_27236	Sp-Vdac2_1	voltage-dependent anion-selective channel protein;outer mitochondrial membrane protein porin 2	-	-	+	+	++
Glean3_27372	none	domains: SRCR, TIL (trypsin inhibitor-like); acidic (pI 4.0)	-	-	+	-	-
Glean3_27436	none	acidic (pI 4.4); extracellular/transmembrane	-	-	-	(+)	-
Glean3_27527	Sp-Hsp901	HSP90 family	-	+	-	-	-
Glean3_27850;Glean3_13010;Glean3_27851	Sp-Glud1;Sp-Glud1_1	glutamate dehydrogenase 1	+	-	-	-	-
Glean3_27885	Sp-Cp	ceruloplasmin	+	-	-	+	-
Glean3_27894	none	domain: IGFBP; extracellular	-	-	-	(+)	-
Glean3_27906	Sp-C-lectin/PMC1	CTLLD	+	+	+	+	+
Glean3_28009	Sp-Phldb1L	pleckstrin homology domain-like containing	-	+	-	-	-
Glean3_28030	Sp-Furin_1	similar to furin1-X; transmembrane	-	-	-	+	-
Glean3_28091	Sp-Echn15	echinonectin	-	-	-	+	+
Glean3_28135	Sp-H1-0	histone H1	-	-	+	-	+
Glean3_28184	Sp-SmocL	osteonectin, SPARC, BM-40	+	-	-	-	-
Glean3_28366	Sp-Cask_1	Ca/calmodulin-dependent Ser/The kinase	(+)	-	-	-	-
Glean3_28450	Sp-Hypp_1956	cell adhesion molecule?; domains: IG, transmembrane; Ser-rich	-	+	-	-	-
Glean3_28748	Sp-Mt1-4/MmpL7	matrix metalloendoproteinase	++	+	+	+	+
Glean3_28749	Sp-Mt5/MmpL2	matrix metalloendoproteinase	++	++	++	++	++
Glean3_28880	none	domain: ATP synthase E, partial; Lys-rich (pI 9.0);	-	-	-	-	(+)
Glean3_28887	none	similar to cytoplasmic cystatin	+	-	-	++	(+)
Glean3_30147	Sp-Pm27	PM27	++	++	++	++	++
